# Supplementary material for: Decoding the language of microbiomes using word-embedding techniques, and applications in inflammatory bowel disease
Source: PLoS Comput Biol. 2020 May 4;16(5):e1007859. doi: 10.1371/journal.pcbi.1007859 (PMC7244183; doi:10.1371/journal.pcbi.1007859)
Supplement: S1 Table — Properties matched to their maximally correlated metabolic pathway. Includes KEGG pathway identifier and annotated pathway name. (TXT) [file pcbi.1007859.s001.txt]

property_100_1
00281: Geraniol degradation
02030: Bacterial chemotaxis
00071: Fatty acid degradation
00903: Limonene and pinene degradation
00592: alpha-Linolenic acid metabolism
00410: beta-Alanine metabolism
02040: Flagellar assembly
00360: Phenylalanine metabolism
00361: Chlorocyclohexane and chlorobenzene degradation
00623: Toluene degradation
00364: Fluorobenzoate degradation
00643: Styrene degradation
01040: Biosynthesis of unsaturated fatty acids
01054: Nonribosomal peptide structures
00930: Caprolactam degradation
01501: beta-Lactam resistance
00121: Secondary bile acid biosynthesis
00020: Citrate cycle (TCA cycle)
00310: Lysine degradation
00350: Tyrosine metabolism
03450: Non-homologous end-joining
00565: Ether lipid metabolism
00591: Linoleic acid metabolism
00401: Novobiocin biosynthesis
00540: Lipopolysaccharide biosynthesis
00627: Aminobenzoate degradation
00072: Synthesis and degradation of ketone bodies
00626: Naphthalene degradation
00625: Chloroalkane and chloroalkene degradation
00362: Benzoate degradation
00785: Lipoic acid metabolism
00633: Nitrotoluene degradation
00380: Tryptophan metabolism
00053: Ascorbate and aldarate metabolism
00340: Histidine metabolism
02026: Biofilm formation - Escherichia coli
00999: Biosynthesis of secondary metabolites - unclassified
00480: Glutathione metabolism
00460: Cyanoamino acid metabolism
00624: Polycyclic aromatic hydrocarbon degradation
00906: Carotenoid biosynthesis
00332: Carbapenem biosynthesis
00562: Inositol phosphate metabolism
00521: Streptomycin biosynthesis
01220: Degradation of aromatic compounds
00984: Steroid degradation
00523: Polyketide sugar unit biosynthesis
00311: Penicillin and cephalosporin biosynthesis
00525: Acarbose and validamycin biosynthesis
00405: Phenazine biosynthesis
01053: Biosynthesis of siderophore group nonribosomal peptides
00472: D-Arginine and D-ornithine metabolism
02060: Phosphotransferase system (PTS)
property_100_2
05150: Staphylococcus aureus infection
05100: Bacterial invasion of epithelial cells
00998: Biosynthesis of secondary metabolites - other antibiotics
04122: Sulfur relay system
00053: Ascorbate and aldarate metabolism
00562: Inositol phosphate metabolism
00514: Other types of O-glycan biosynthesis
00515: Mannose type O-glycan biosynthesis
00624: Polycyclic aromatic hydrocarbon degradation
00625: Chloroalkane and chloroalkene degradation
02060: Phosphotransferase system (PTS)
01501: beta-Lactam resistance
00626: Naphthalene degradation
property_100_3
02026: Biofilm formation - Escherichia coli
00071: Fatty acid degradation
01053: Biosynthesis of siderophore group nonribosomal peptides
02060: Phosphotransferase system (PTS)
00643: Styrene degradation
00565: Ether lipid metabolism
00480: Glutathione metabolism
00920: Sulfur metabolism
02025: Biofilm formation - Pseudomonas aeruginosa
00401: Novobiocin biosynthesis
property_100_4
02026: Biofilm formation - Escherichia coli
00626: Naphthalene degradation
01220: Degradation of aromatic compounds
00625: Chloroalkane and chloroalkene degradation
00600: Sphingolipid metabolism
00121: Secondary bile acid biosynthesis
02025: Biofilm formation - Pseudomonas aeruginosa
00523: Polyketide sugar unit biosynthesis
00525: Acarbose and validamycin biosynthesis
00660: C5-Branched dibasic acid metabolism
00540: Lipopolysaccharide biosynthesis
00332: Carbapenem biosynthesis
00909: Sesquiterpenoid and triterpenoid biosynthesis
00100: Steroid biosynthesis
02040: Flagellar assembly
00440: Phosphonate and phosphinate metabolism
00591: Linoleic acid metabolism
00627: Aminobenzoate degradation
property_100_5
00514: Other types of O-glycan biosynthesis
00515: Mannose type O-glycan biosynthesis
02060: Phosphotransferase system (PTS)
03050: Proteasome
00311: Penicillin and cephalosporin biosynthesis
00472: D-Arginine and D-ornithine metabolism
00071: Fatty acid degradation
00480: Glutathione metabolism
property_100_6
00281: Geraniol degradation
00410: beta-Alanine metabolism
02030: Bacterial chemotaxis
00592: alpha-Linolenic acid metabolism
00903: Limonene and pinene degradation
00362: Benzoate degradation
02040: Flagellar assembly
00380: Tryptophan metabolism
00310: Lysine degradation
00930: Caprolactam degradation
00053: Ascorbate and aldarate metabolism
00072: Synthesis and degradation of ketone bodies
01040: Biosynthesis of unsaturated fatty acids
00785: Lipoic acid metabolism
00360: Phenylalanine metabolism
00071: Fatty acid degradation
00361: Chlorocyclohexane and chlorobenzene degradation
01053: Biosynthesis of siderophore group nonribosomal peptides
00623: Toluene degradation
00364: Fluorobenzoate degradation
05100: Bacterial invasion of epithelial cells
05150: Staphylococcus aureus infection
00565: Ether lipid metabolism
00622: Xylene degradation
00562: Inositol phosphate metabolism
00472: D-Arginine and D-ornithine metabolism
00906: Carotenoid biosynthesis
04122: Sulfur relay system
01503: Cationic antimicrobial peptide (CAMP) resistance
00860: Porphyrin and chlorophyll metabolism
00633: Nitrotoluene degradation
00130: Ubiquinone and other terpenoid-quinone biosynthesis
00350: Tyrosine metabolism
00405: Phenazine biosynthesis
01501: beta-Lactam resistance
00401: Novobiocin biosynthesis
00660: C5-Branched dibasic acid metabolism
03450: Non-homologous end-joining
00590: Arachidonic acid metabolism
01220: Degradation of aromatic compounds
00627: Aminobenzoate degradation
00910: Nitrogen metabolism
00998: Biosynthesis of secondary metabolites - other antibiotics
00400: Phenylalanine, tyrosine and tryptophan biosynthesis
00643: Styrene degradation
02026: Biofilm formation - Escherichia coli
00340: Histidine metabolism
00540: Lipopolysaccharide biosynthesis
00440: Phosphonate and phosphinate metabolism
00332: Carbapenem biosynthesis
02060: Phosphotransferase system (PTS)
00626: Naphthalene degradation
00710: Carbon fixation in photosynthetic organisms
00625: Chloroalkane and chloroalkene degradation
00621: Dioxin degradation
03050: Proteasome
00999: Biosynthesis of secondary metabolites - unclassified
property_100_7
00740: Riboflavin metabolism
02060: Phosphotransferase system (PTS)
00626: Naphthalene degradation
00625: Chloroalkane and chloroalkene degradation
00071: Fatty acid degradation
02025: Biofilm formation - Pseudomonas aeruginosa
01054: Nonribosomal peptide structures
00633: Nitrotoluene degradation
00592: alpha-Linolenic acid metabolism
00909: Sesquiterpenoid and triterpenoid biosynthesis
01220: Degradation of aromatic compounds
00100: Steroid biosynthesis
00984: Steroid degradation
01053: Biosynthesis of siderophore group nonribosomal peptides
property_100_8
00626: Naphthalene degradation
00625: Chloroalkane and chloroalkene degradation
00281: Geraniol degradation
01053: Biosynthesis of siderophore group nonribosomal peptides
00633: Nitrotoluene degradation
01220: Degradation of aromatic compounds
00622: Xylene degradation
00364: Fluorobenzoate degradation
00623: Toluene degradation
00361: Chlorocyclohexane and chlorobenzene degradation
00592: alpha-Linolenic acid metabolism
02040: Flagellar assembly
00903: Limonene and pinene degradation
00999: Biosynthesis of secondary metabolites - unclassified
02025: Biofilm formation - Pseudomonas aeruginosa
02030: Bacterial chemotaxis
00984: Steroid degradation
00130: Ubiquinone and other terpenoid-quinone biosynthesis
01040: Biosynthesis of unsaturated fatty acids
00930: Caprolactam degradation
02060: Phosphotransferase system (PTS)
00565: Ether lipid metabolism
00621: Dioxin degradation
00627: Aminobenzoate degradation
00660: C5-Branched dibasic acid metabolism
00906: Carotenoid biosynthesis
00400: Phenylalanine, tyrosine and tryptophan biosynthesis
00910: Nitrogen metabolism
00590: Arachidonic acid metabolism
00562: Inositol phosphate metabolism
00340: Histidine metabolism
00072: Synthesis and degradation of ketone bodies
00785: Lipoic acid metabolism
00380: Tryptophan metabolism
00860: Porphyrin and chlorophyll metabolism
00362: Benzoate degradation
00071: Fatty acid degradation
02026: Biofilm formation - Escherichia coli
00100: Steroid biosynthesis
00909: Sesquiterpenoid and triterpenoid biosynthesis
00920: Sulfur metabolism
00643: Styrene degradation
05150: Staphylococcus aureus infection
00290: Valine, leucine and isoleucine biosynthesis
05100: Bacterial invasion of epithelial cells
01054: Nonribosomal peptide structures
00261: Monobactam biosynthesis
00540: Lipopolysaccharide biosynthesis
00525: Acarbose and validamycin biosynthesis
property_100_9
00401: Novobiocin biosynthesis
00523: Polyketide sugar unit biosynthesis
00525: Acarbose and validamycin biosynthesis
01055: Biosynthesis of vancomycin group antibiotics
00540: Lipopolysaccharide biosynthesis
00521: Streptomycin biosynthesis
00906: Carotenoid biosynthesis
00624: Polycyclic aromatic hydrocarbon degradation
00920: Sulfur metabolism
03450: Non-homologous end-joining
00405: Phenazine biosynthesis
property_100_10
00903: Limonene and pinene degradation
00380: Tryptophan metabolism
01040: Biosynthesis of unsaturated fatty acids
00930: Caprolactam degradation
00281: Geraniol degradation
00592: alpha-Linolenic acid metabolism
00361: Chlorocyclohexane and chlorobenzene degradation
00623: Toluene degradation
00364: Fluorobenzoate degradation
00627: Aminobenzoate degradation
00643: Styrene degradation
00072: Synthesis and degradation of ketone bodies
00565: Ether lipid metabolism
00591: Linoleic acid metabolism
00633: Nitrotoluene degradation
00480: Glutathione metabolism
00624: Polycyclic aromatic hydrocarbon degradation
01055: Biosynthesis of vancomycin group antibiotics
00053: Ascorbate and aldarate metabolism
00785: Lipoic acid metabolism
00130: Ubiquinone and other terpenoid-quinone biosynthesis
00791: Atrazine degradation
00984: Steroid degradation
00562: Inositol phosphate metabolism
00460: Cyanoamino acid metabolism
03450: Non-homologous end-joining
00514: Other types of O-glycan biosynthesis
00515: Mannose type O-glycan biosynthesis
00311: Penicillin and cephalosporin biosynthesis
00071: Fatty acid degradation
01053: Biosynthesis of siderophore group nonribosomal peptides
00440: Phosphonate and phosphinate metabolism
00622: Xylene degradation
00621: Dioxin degradation
03050: Proteasome
00310: Lysine degradation
01501: beta-Lactam resistance
02060: Phosphotransferase system (PTS)
02030: Bacterial chemotaxis
00590: Arachidonic acid metabolism
00410: beta-Alanine metabolism
00405: Phenazine biosynthesis
01054: Nonribosomal peptide structures
00020: Citrate cycle (TCA cycle)
00540: Lipopolysaccharide biosynthesis
02040: Flagellar assembly
00350: Tyrosine metabolism
01503: Cationic antimicrobial peptide (CAMP) resistance
00362: Benzoate degradation
00710: Carbon fixation in photosynthetic organisms
02025: Biofilm formation - Pseudomonas aeruginosa
01059: Biosynthesis of enediyne antibiotics
00472: D-Arginine and D-ornithine metabolism
property_100_11
00480: Glutathione metabolism
03450: Non-homologous end-joining
00460: Cyanoamino acid metabolism
00627: Aminobenzoate degradation
00311: Penicillin and cephalosporin biosynthesis
00072: Synthesis and degradation of ketone bodies
00643: Styrene degradation
00624: Polycyclic aromatic hydrocarbon degradation
00903: Limonene and pinene degradation
01055: Biosynthesis of vancomycin group antibiotics
01040: Biosynthesis of unsaturated fatty acids
00930: Caprolactam degradation
00405: Phenazine biosynthesis
00281: Geraniol degradation
01054: Nonribosomal peptide structures
02030: Bacterial chemotaxis
02025: Biofilm formation - Pseudomonas aeruginosa
00361: Chlorocyclohexane and chlorobenzene degradation
02060: Phosphotransferase system (PTS)
00592: alpha-Linolenic acid metabolism
02040: Flagellar assembly
03050: Proteasome
00623: Toluene degradation
00791: Atrazine degradation
00364: Fluorobenzoate degradation
00472: D-Arginine and D-ornithine metabolism
00362: Benzoate degradation
01059: Biosynthesis of enediyne antibiotics
00514: Other types of O-glycan biosynthesis
00515: Mannose type O-glycan biosynthesis
00380: Tryptophan metabolism
property_100_12
00523: Polyketide sugar unit biosynthesis
00525: Acarbose and validamycin biosynthesis
00121: Secondary bile acid biosynthesis
00511: Other glycan degradation
00524: Neomycin, kanamycin and gentamicin biosynthesis
property_100_13
00071: Fatty acid degradation
00310: Lysine degradation
02026: Biofilm formation - Escherichia coli
00625: Chloroalkane and chloroalkene degradation
00626: Naphthalene degradation
00401: Novobiocin biosynthesis
00860: Porphyrin and chlorophyll metabolism
00740: Riboflavin metabolism
02060: Phosphotransferase system (PTS)
02030: Bacterial chemotaxis
00514: Other types of O-glycan biosynthesis
00515: Mannose type O-glycan biosynthesis
01220: Degradation of aromatic compounds
02040: Flagellar assembly
00100: Steroid biosynthesis
property_100_14
00480: Glutathione metabolism
00860: Porphyrin and chlorophyll metabolism
00460: Cyanoamino acid metabolism
01503: Cationic antimicrobial peptide (CAMP) resistance
00514: Other types of O-glycan biosynthesis
00515: Mannose type O-glycan biosynthesis
property_100_15
00072: Synthesis and degradation of ketone bodies
00590: Arachidonic acid metabolism
00281: Geraniol degradation
00592: alpha-Linolenic acid metabolism
00622: Xylene degradation
00903: Limonene and pinene degradation
00562: Inositol phosphate metabolism
00130: Ubiquinone and other terpenoid-quinone biosynthesis
01040: Biosynthesis of unsaturated fatty acids
00930: Caprolactam degradation
00623: Toluene degradation
00364: Fluorobenzoate degradation
00380: Tryptophan metabolism
00565: Ether lipid metabolism
00361: Chlorocyclohexane and chlorobenzene degradation
00791: Atrazine degradation
00540: Lipopolysaccharide biosynthesis
00633: Nitrotoluene degradation
00860: Porphyrin and chlorophyll metabolism
00785: Lipoic acid metabolism
05100: Bacterial invasion of epithelial cells
05150: Staphylococcus aureus infection
00627: Aminobenzoate degradation
00643: Styrene degradation
00906: Carotenoid biosynthesis
01503: Cationic antimicrobial peptide (CAMP) resistance
00624: Polycyclic aromatic hydrocarbon degradation
01501: beta-Lactam resistance
00999: Biosynthesis of secondary metabolites - unclassified
01055: Biosynthesis of vancomycin group antibiotics
00920: Sulfur metabolism
01054: Nonribosomal peptide structures
00460: Cyanoamino acid metabolism
00410: beta-Alanine metabolism
02060: Phosphotransferase system (PTS)
00740: Riboflavin metabolism
00521: Streptomycin biosynthesis
00362: Benzoate degradation
00480: Glutathione metabolism
00053: Ascorbate and aldarate metabolism
00472: D-Arginine and D-ornithine metabolism
00998: Biosynthesis of secondary metabolites - other antibiotics
03450: Non-homologous end-joining
00311: Penicillin and cephalosporin biosynthesis
01053: Biosynthesis of siderophore group nonribosomal peptides
00626: Naphthalene degradation
property_100_16
00121: Secondary bile acid biosynthesis
00600: Sphingolipid metabolism
00601: Glycosphingolipid biosynthesis - lacto and neolacto series
00524: Neomycin, kanamycin and gentamicin biosynthesis
02026: Biofilm formation - Escherichia coli
00511: Other glycan degradation
00523: Polyketide sugar unit biosynthesis
00525: Acarbose and validamycin biosynthesis
00540: Lipopolysaccharide biosynthesis
00591: Linoleic acid metabolism
00360: Phenylalanine metabolism
00480: Glutathione metabolism
00401: Novobiocin biosynthesis
00332: Carbapenem biosynthesis
01503: Cationic antimicrobial peptide (CAMP) resistance
00310: Lysine degradation
property_100_17
00565: Ether lipid metabolism
00540: Lipopolysaccharide biosynthesis
00633: Nitrotoluene degradation
00364: Fluorobenzoate degradation
00623: Toluene degradation
00361: Chlorocyclohexane and chlorobenzene degradation
02040: Flagellar assembly
01054: Nonribosomal peptide structures
02030: Bacterial chemotaxis
00592: alpha-Linolenic acid metabolism
01040: Biosynthesis of unsaturated fatty acids
00791: Atrazine degradation
00332: Carbapenem biosynthesis
00360: Phenylalanine metabolism
00903: Limonene and pinene degradation
00930: Caprolactam degradation
01503: Cationic antimicrobial peptide (CAMP) resistance
00511: Other glycan degradation
01501: beta-Lactam resistance
01053: Biosynthesis of siderophore group nonribosomal peptides
00410: beta-Alanine metabolism
00621: Dioxin degradation
00622: Xylene degradation
00380: Tryptophan metabolism
00523: Polyketide sugar unit biosynthesis
00525: Acarbose and validamycin biosynthesis
00590: Arachidonic acid metabolism
00281: Geraniol degradation
00053: Ascorbate and aldarate metabolism
00627: Aminobenzoate degradation
00625: Chloroalkane and chloroalkene degradation
01055: Biosynthesis of vancomycin group antibiotics
02060: Phosphotransferase system (PTS)
00626: Naphthalene degradation
00562: Inositol phosphate metabolism
00362: Benzoate degradation
00910: Nitrogen metabolism
00400: Phenylalanine, tyrosine and tryptophan biosynthesis
property_100_18
00525: Acarbose and validamycin biosynthesis
00621: Dioxin degradation
00523: Polyketide sugar unit biosynthesis
02025: Biofilm formation - Pseudomonas aeruginosa
00440: Phosphonate and phosphinate metabolism
00332: Carbapenem biosynthesis
01053: Biosynthesis of siderophore group nonribosomal peptides
00521: Streptomycin biosynthesis
01054: Nonribosomal peptide structures
00622: Xylene degradation
00625: Chloroalkane and chloroalkene degradation
00660: C5-Branched dibasic acid metabolism
00626: Naphthalene degradation
00984: Steroid degradation
00633: Nitrotoluene degradation
01220: Degradation of aromatic compounds
00562: Inositol phosphate metabolism
00364: Fluorobenzoate degradation
02040: Flagellar assembly
00623: Toluene degradation
property_100_19
00480: Glutathione metabolism
00460: Cyanoamino acid metabolism
00910: Nitrogen metabolism
00400: Phenylalanine, tyrosine and tryptophan biosynthesis
00514: Other types of O-glycan biosynthesis
00515: Mannose type O-glycan biosynthesis
00998: Biosynthesis of secondary metabolites - other antibiotics
05100: Bacterial invasion of epithelial cells
05150: Staphylococcus aureus infection
02060: Phosphotransferase system (PTS)
00590: Arachidonic acid metabolism
00072: Synthesis and degradation of ketone bodies
00472: D-Arginine and D-ornithine metabolism
00860: Porphyrin and chlorophyll metabolism
00626: Naphthalene degradation
01053: Biosynthesis of siderophore group nonribosomal peptides
00627: Aminobenzoate degradation
property_100_20
00621: Dioxin degradation
00410: beta-Alanine metabolism
00999: Biosynthesis of secondary metabolites - unclassified
00360: Phenylalanine metabolism
00121: Secondary bile acid biosynthesis
00401: Novobiocin biosynthesis
00362: Benzoate degradation
00350: Tyrosine metabolism
00053: Ascorbate and aldarate metabolism
01501: beta-Lactam resistance
00310: Lysine degradation
00984: Steroid degradation
00281: Geraniol degradation
00440: Phosphonate and phosphinate metabolism
00592: alpha-Linolenic acid metabolism
02030: Bacterial chemotaxis
00622: Xylene degradation
00020: Citrate cycle (TCA cycle)
00785: Lipoic acid metabolism
00623: Toluene degradation
01040: Biosynthesis of unsaturated fatty acids
00364: Fluorobenzoate degradation
05100: Bacterial invasion of epithelial cells
05150: Staphylococcus aureus infection
00998: Biosynthesis of secondary metabolites - other antibiotics
01503: Cationic antimicrobial peptide (CAMP) resistance
00361: Chlorocyclohexane and chlorobenzene degradation
02040: Flagellar assembly
00791: Atrazine degradation
00660: C5-Branched dibasic acid metabolism
00332: Carbapenem biosynthesis
01054: Nonribosomal peptide structures
00340: Histidine metabolism
00380: Tryptophan metabolism
00562: Inositol phosphate metabolism
00540: Lipopolysaccharide biosynthesis
00903: Limonene and pinene degradation
02025: Biofilm formation - Pseudomonas aeruginosa
02026: Biofilm formation - Escherichia coli
03050: Proteasome
00521: Streptomycin biosynthesis
00072: Synthesis and degradation of ketone bodies
00930: Caprolactam degradation
00710: Carbon fixation in photosynthetic organisms
00071: Fatty acid degradation
00480: Glutathione metabolism
00624: Polycyclic aromatic hydrocarbon degradation
00460: Cyanoamino acid metabolism
01059: Biosynthesis of enediyne antibiotics
00633: Nitrotoluene degradation
00365: Furfural degradation
property_100_21
00360: Phenylalanine metabolism
00601: Glycosphingolipid biosynthesis - lacto and neolacto series
00565: Ether lipid metabolism
00310: Lysine degradation
00401: Novobiocin biosynthesis
00340: Histidine metabolism
00020: Citrate cycle (TCA cycle)
00540: Lipopolysaccharide biosynthesis
00524: Neomycin, kanamycin and gentamicin biosynthesis
01503: Cationic antimicrobial peptide (CAMP) resistance
00410: beta-Alanine metabolism
00350: Tyrosine metabolism
00906: Carotenoid biosynthesis
00121: Secondary bile acid biosynthesis
00380: Tryptophan metabolism
00740: Riboflavin metabolism
00472: D-Arginine and D-ornithine metabolism
01501: beta-Lactam resistance
00785: Lipoic acid metabolism
00525: Acarbose and validamycin biosynthesis
property_100_22
00592: alpha-Linolenic acid metabolism
00906: Carotenoid biosynthesis
00361: Chlorocyclohexane and chlorobenzene degradation
00281: Geraniol degradation
00072: Synthesis and degradation of ketone bodies
00785: Lipoic acid metabolism
00565: Ether lipid metabolism
00590: Arachidonic acid metabolism
00364: Fluorobenzoate degradation
00623: Toluene degradation
00643: Styrene degradation
00562: Inositol phosphate metabolism
00903: Limonene and pinene degradation
00999: Biosynthesis of secondary metabolites - unclassified
05150: Staphylococcus aureus infection
05100: Bacterial invasion of epithelial cells
01040: Biosynthesis of unsaturated fatty acids
03450: Non-homologous end-joining
00130: Ubiquinone and other terpenoid-quinone biosynthesis
00540: Lipopolysaccharide biosynthesis
00521: Streptomycin biosynthesis
00622: Xylene degradation
00930: Caprolactam degradation
00380: Tryptophan metabolism
00920: Sulfur metabolism
00626: Naphthalene degradation
00624: Polycyclic aromatic hydrocarbon degradation
00633: Nitrotoluene degradation
00405: Phenazine biosynthesis
00472: D-Arginine and D-ornithine metabolism
00311: Penicillin and cephalosporin biosynthesis
00910: Nitrogen metabolism
00860: Porphyrin and chlorophyll metabolism
02025: Biofilm formation - Pseudomonas aeruginosa
00400: Phenylalanine, tyrosine and tryptophan biosynthesis
01220: Degradation of aromatic compounds
01053: Biosynthesis of siderophore group nonribosomal peptides
00998: Biosynthesis of secondary metabolites - other antibiotics
02030: Bacterial chemotaxis
00410: beta-Alanine metabolism
02060: Phosphotransferase system (PTS)
00591: Linoleic acid metabolism
03050: Proteasome
00710: Carbon fixation in photosynthetic organisms
01055: Biosynthesis of vancomycin group antibiotics
00642: Ethylbenzene degradation
00625: Chloroalkane and chloroalkene degradation
property_100_23
00999: Biosynthesis of secondary metabolites - unclassified
00362: Benzoate degradation
00071: Fatty acid degradation
02025: Biofilm formation - Pseudomonas aeruginosa
01054: Nonribosomal peptide structures
00621: Dioxin degradation
00072: Synthesis and degradation of ketone bodies
00643: Styrene degradation
00623: Toluene degradation
00984: Steroid degradation
00364: Fluorobenzoate degradation
00410: beta-Alanine metabolism
03450: Non-homologous end-joining
01040: Biosynthesis of unsaturated fatty acids
00281: Geraniol degradation
01220: Degradation of aromatic compounds
00350: Tyrosine metabolism
00401: Novobiocin biosynthesis
00020: Citrate cycle (TCA cycle)
00121: Secondary bile acid biosynthesis
00361: Chlorocyclohexane and chlorobenzene degradation
00930: Caprolactam degradation
01501: beta-Lactam resistance
00633: Nitrotoluene degradation
00360: Phenylalanine metabolism
00626: Naphthalene degradation
00625: Chloroalkane and chloroalkene degradation
00440: Phosphonate and phosphinate metabolism
02030: Bacterial chemotaxis
00405: Phenazine biosynthesis
00791: Atrazine degradation
00903: Limonene and pinene degradation
00591: Linoleic acid metabolism
00624: Polycyclic aromatic hydrocarbon degradation
00998: Biosynthesis of secondary metabolites - other antibiotics
02040: Flagellar assembly
00340: Histidine metabolism
05150: Staphylococcus aureus infection
05100: Bacterial invasion of epithelial cells
00622: Xylene degradation
00310: Lysine degradation
00592: alpha-Linolenic acid metabolism
property_100_24
00514: Other types of O-glycan biosynthesis
00515: Mannose type O-glycan biosynthesis
05100: Bacterial invasion of epithelial cells
05150: Staphylococcus aureus infection
00906: Carotenoid biosynthesis
00472: D-Arginine and D-ornithine metabolism
00480: Glutathione metabolism
00998: Biosynthesis of secondary metabolites - other antibiotics
00740: Riboflavin metabolism
property_100_25
00380: Tryptophan metabolism
00281: Geraniol degradation
00903: Limonene and pinene degradation
00072: Synthesis and degradation of ketone bodies
00998: Biosynthesis of secondary metabolites - other antibiotics
05100: Bacterial invasion of epithelial cells
05150: Staphylococcus aureus infection
00592: alpha-Linolenic acid metabolism
00643: Styrene degradation
00633: Nitrotoluene degradation
01040: Biosynthesis of unsaturated fatty acids
00130: Ubiquinone and other terpenoid-quinone biosynthesis
00930: Caprolactam degradation
02026: Biofilm formation - Escherichia coli
00472: D-Arginine and D-ornithine metabolism
00785: Lipoic acid metabolism
00627: Aminobenzoate degradation
00514: Other types of O-glycan biosynthesis
00515: Mannose type O-glycan biosynthesis
00791: Atrazine degradation
00591: Linoleic acid metabolism
00623: Toluene degradation
00364: Fluorobenzoate degradation
00361: Chlorocyclohexane and chlorobenzene degradation
00565: Ether lipid metabolism
00020: Citrate cycle (TCA cycle)
00410: beta-Alanine metabolism
00071: Fatty acid degradation
00350: Tyrosine metabolism
03450: Non-homologous end-joining
00562: Inositol phosphate metabolism
00405: Phenazine biosynthesis
01501: beta-Lactam resistance
00310: Lysine degradation
01053: Biosynthesis of siderophore group nonribosomal peptides
00440: Phosphonate and phosphinate metabolism
00624: Polycyclic aromatic hydrocarbon degradation
03050: Proteasome
00906: Carotenoid biosynthesis
00622: Xylene degradation
02060: Phosphotransferase system (PTS)
00362: Benzoate degradation
01503: Cationic antimicrobial peptide (CAMP) resistance
01055: Biosynthesis of vancomycin group antibiotics
property_100_26
00514: Other types of O-glycan biosynthesis
00515: Mannose type O-glycan biosynthesis
02060: Phosphotransferase system (PTS)
03450: Non-homologous end-joining
00480: Glutathione metabolism
00072: Synthesis and degradation of ketone bodies
00311: Penicillin and cephalosporin biosynthesis
00460: Cyanoamino acid metabolism
00071: Fatty acid degradation
00998: Biosynthesis of secondary metabolites - other antibiotics
00405: Phenazine biosynthesis
00472: D-Arginine and D-ornithine metabolism
00624: Polycyclic aromatic hydrocarbon degradation
03050: Proteasome
00625: Chloroalkane and chloroalkene degradation
00643: Styrene degradation
01054: Nonribosomal peptide structures
02025: Biofilm formation - Pseudomonas aeruginosa
property_100_27
00998: Biosynthesis of secondary metabolites - other antibiotics
05100: Bacterial invasion of epithelial cells
05150: Staphylococcus aureus infection
00860: Porphyrin and chlorophyll metabolism
00514: Other types of O-glycan biosynthesis
00515: Mannose type O-glycan biosynthesis
00910: Nitrogen metabolism
01503: Cationic antimicrobial peptide (CAMP) resistance
00601: Glycosphingolipid biosynthesis - lacto and neolacto series
00400: Phenylalanine, tyrosine and tryptophan biosynthesis
00340: Histidine metabolism
00020: Citrate cycle (TCA cycle)
00999: Biosynthesis of secondary metabolites - unclassified
00906: Carotenoid biosynthesis
00524: Neomycin, kanamycin and gentamicin biosynthesis
00410: beta-Alanine metabolism
property_100_28
02026: Biofilm formation - Escherichia coli
00071: Fatty acid degradation
00281: Geraniol degradation
00130: Ubiquinone and other terpenoid-quinone biosynthesis
05100: Bacterial invasion of epithelial cells
05150: Staphylococcus aureus infection
00785: Lipoic acid metabolism
00592: alpha-Linolenic acid metabolism
00998: Biosynthesis of secondary metabolites - other antibiotics
00514: Other types of O-glycan biosynthesis
00515: Mannose type O-glycan biosynthesis
00626: Naphthalene degradation
00627: Aminobenzoate degradation
00906: Carotenoid biosynthesis
01220: Degradation of aromatic compounds
00625: Chloroalkane and chloroalkene degradation
00903: Limonene and pinene degradation
00565: Ether lipid metabolism
01040: Biosynthesis of unsaturated fatty acids
02060: Phosphotransferase system (PTS)
00999: Biosynthesis of secondary metabolites - unclassified
00660: C5-Branched dibasic acid metabolism
00930: Caprolactam degradation
00740: Riboflavin metabolism
00310: Lysine degradation
00591: Linoleic acid metabolism
00380: Tryptophan metabolism
00562: Inositol phosphate metabolism
01053: Biosynthesis of siderophore group nonribosomal peptides
03050: Proteasome
00440: Phosphonate and phosphinate metabolism
00633: Nitrotoluene degradation
00020: Citrate cycle (TCA cycle)
property_100_29
00984: Steroid degradation
00999: Biosynthesis of secondary metabolites - unclassified
02025: Biofilm formation - Pseudomonas aeruginosa
00627: Aminobenzoate degradation
02026: Biofilm formation - Escherichia coli
00622: Xylene degradation
00281: Geraniol degradation
00643: Styrene degradation
00633: Nitrotoluene degradation
01053: Biosynthesis of siderophore group nonribosomal peptides
00903: Limonene and pinene degradation
00592: alpha-Linolenic acid metabolism
01040: Biosynthesis of unsaturated fatty acids
00930: Caprolactam degradation
00362: Benzoate degradation
00072: Synthesis and degradation of ketone bodies
00380: Tryptophan metabolism
00364: Fluorobenzoate degradation
00623: Toluene degradation
00130: Ubiquinone and other terpenoid-quinone biosynthesis
00361: Chlorocyclohexane and chlorobenzene degradation
00020: Citrate cycle (TCA cycle)
02040: Flagellar assembly
00998: Biosynthesis of secondary metabolites - other antibiotics
02060: Phosphotransferase system (PTS)
00590: Arachidonic acid metabolism
00785: Lipoic acid metabolism
00360: Phenylalanine metabolism
property_100_30
00600: Sphingolipid metabolism
02026: Biofilm formation - Escherichia coli
00910: Nitrogen metabolism
00400: Phenylalanine, tyrosine and tryptophan biosynthesis
00511: Other glycan degradation
00984: Steroid degradation
00340: Histidine metabolism
00514: Other types of O-glycan biosynthesis
00515: Mannose type O-glycan biosynthesis
00999: Biosynthesis of secondary metabolites - unclassified
00590: Arachidonic acid metabolism
property_100_31
00020: Citrate cycle (TCA cycle)
00100: Steroid biosynthesis
00909: Sesquiterpenoid and triterpenoid biosynthesis
02026: Biofilm formation - Escherichia coli
00121: Secondary bile acid biosynthesis
00071: Fatty acid degradation
00340: Histidine metabolism
00591: Linoleic acid metabolism
00360: Phenylalanine metabolism
00440: Phosphonate and phosphinate metabolism
00785: Lipoic acid metabolism
00310: Lysine degradation
00311: Penicillin and cephalosporin biosynthesis
00410: beta-Alanine metabolism
00523: Polyketide sugar unit biosynthesis
00380: Tryptophan metabolism
00525: Acarbose and validamycin biosynthesis
00903: Limonene and pinene degradation
00984: Steroid degradation
00281: Geraniol degradation
00633: Nitrotoluene degradation
00350: Tyrosine metabolism
00332: Carbapenem biosynthesis
01054: Nonribosomal peptide structures
00643: Styrene degradation
01040: Biosynthesis of unsaturated fatty acids
00930: Caprolactam degradation
01501: beta-Lactam resistance
00362: Benzoate degradation
03450: Non-homologous end-joining
property_100_32
02060: Phosphotransferase system (PTS)
00514: Other types of O-glycan biosynthesis
00515: Mannose type O-glycan biosynthesis
00480: Glutathione metabolism
00460: Cyanoamino acid metabolism
00627: Aminobenzoate degradation
00071: Fatty acid degradation
00998: Biosynthesis of secondary metabolites - other antibiotics
00626: Naphthalene degradation
00625: Chloroalkane and chloroalkene degradation
00791: Atrazine degradation
00472: D-Arginine and D-ornithine metabolism
property_100_33
00562: Inositol phosphate metabolism
00053: Ascorbate and aldarate metabolism
00440: Phosphonate and phosphinate metabolism
00511: Other glycan degradation
00622: Xylene degradation
00121: Secondary bile acid biosynthesis
00311: Penicillin and cephalosporin biosynthesis
00785: Lipoic acid metabolism
00591: Linoleic acid metabolism
00601: Glycosphingolipid biosynthesis - lacto and neolacto series
00600: Sphingolipid metabolism
05100: Bacterial invasion of epithelial cells
05150: Staphylococcus aureus infection
00524: Neomycin, kanamycin and gentamicin biosynthesis
00621: Dioxin degradation
00565: Ether lipid metabolism
00130: Ubiquinone and other terpenoid-quinone biosynthesis
00740: Riboflavin metabolism
01040: Biosynthesis of unsaturated fatty acids
00623: Toluene degradation
00364: Fluorobenzoate degradation
property_100_34
00999: Biosynthesis of secondary metabolites - unclassified
00621: Dioxin degradation
05150: Staphylococcus aureus infection
05100: Bacterial invasion of epithelial cells
01220: Degradation of aromatic compounds
00121: Secondary bile acid biosynthesis
00625: Chloroalkane and chloroalkene degradation
property_100_35
00930: Caprolactam degradation
01040: Biosynthesis of unsaturated fatty acids
00903: Limonene and pinene degradation
00633: Nitrotoluene degradation
00364: Fluorobenzoate degradation
00623: Toluene degradation
00565: Ether lipid metabolism
00281: Geraniol degradation
00361: Chlorocyclohexane and chlorobenzene degradation
02030: Bacterial chemotaxis
02040: Flagellar assembly
00592: alpha-Linolenic acid metabolism
00627: Aminobenzoate degradation
01053: Biosynthesis of siderophore group nonribosomal peptides
00072: Synthesis and degradation of ketone bodies
03450: Non-homologous end-joining
02060: Phosphotransferase system (PTS)
01054: Nonribosomal peptide structures
00071: Fatty acid degradation
00791: Atrazine degradation
01220: Degradation of aromatic compounds
00540: Lipopolysaccharide biosynthesis
00626: Naphthalene degradation
00401: Novobiocin biosynthesis
00643: Styrene degradation
00591: Linoleic acid metabolism
00362: Benzoate degradation
00625: Chloroalkane and chloroalkene degradation
00311: Penicillin and cephalosporin biosynthesis
00350: Tyrosine metabolism
00020: Citrate cycle (TCA cycle)
02025: Biofilm formation - Pseudomonas aeruginosa
00340: Histidine metabolism
00525: Acarbose and validamycin biosynthesis
00405: Phenazine biosynthesis
00621: Dioxin degradation
00920: Sulfur metabolism
00523: Polyketide sugar unit biosynthesis
00380: Tryptophan metabolism
00360: Phenylalanine metabolism
00310: Lysine degradation
00622: Xylene degradation
00472: D-Arginine and D-ornithine metabolism
00624: Polycyclic aromatic hydrocarbon degradation
00410: beta-Alanine metabolism
01055: Biosynthesis of vancomycin group antibiotics
00290: Valine, leucine and isoleucine biosynthesis
00261: Monobactam biosynthesis
00130: Ubiquinone and other terpenoid-quinone biosynthesis
00785: Lipoic acid metabolism
00332: Carbapenem biosynthesis
00750: Vitamin B6 metabolism
property_100_36
01055: Biosynthesis of vancomycin group antibiotics
00565: Ether lipid metabolism
02060: Phosphotransferase system (PTS)
00591: Linoleic acid metabolism
00624: Polycyclic aromatic hydrocarbon degradation
00071: Fatty acid degradation
02026: Biofilm formation - Escherichia coli
03450: Non-homologous end-joining
00626: Naphthalene degradation
01220: Degradation of aromatic compounds
00906: Carotenoid biosynthesis
00020: Citrate cycle (TCA cycle)
00625: Chloroalkane and chloroalkene degradation
02040: Flagellar assembly
00261: Monobactam biosynthesis
00592: alpha-Linolenic acid metabolism
property_100_37
00643: Styrene degradation
00361: Chlorocyclohexane and chlorobenzene degradation
00623: Toluene degradation
00364: Fluorobenzoate degradation
00621: Dioxin degradation
00440: Phosphonate and phosphinate metabolism
00984: Steroid degradation
01053: Biosynthesis of siderophore group nonribosomal peptides
00523: Polyketide sugar unit biosynthesis
02026: Biofilm formation - Escherichia coli
00525: Acarbose and validamycin biosynthesis
00591: Linoleic acid metabolism
00521: Streptomycin biosynthesis
00633: Nitrotoluene degradation
02030: Bacterial chemotaxis
01040: Biosynthesis of unsaturated fatty acids
00627: Aminobenzoate degradation
02040: Flagellar assembly
00622: Xylene degradation
02025: Biofilm formation - Pseudomonas aeruginosa
00020: Citrate cycle (TCA cycle)
00121: Secondary bile acid biosynthesis
00332: Carbapenem biosynthesis
00930: Caprolactam degradation
00903: Limonene and pinene degradation
00053: Ascorbate and aldarate metabolism
00340: Histidine metabolism
00999: Biosynthesis of secondary metabolites - unclassified
00362: Benzoate degradation
00281: Geraniol degradation
01054: Nonribosomal peptide structures
00592: alpha-Linolenic acid metabolism
00540: Lipopolysaccharide biosynthesis
00130: Ubiquinone and other terpenoid-quinone biosynthesis
00072: Synthesis and degradation of ketone bodies
00311: Penicillin and cephalosporin biosynthesis
00600: Sphingolipid metabolism
00350: Tyrosine metabolism
00401: Novobiocin biosynthesis
01220: Degradation of aromatic compounds
00785: Lipoic acid metabolism
00590: Arachidonic acid metabolism
00511: Other glycan degradation
00624: Polycyclic aromatic hydrocarbon degradation
03450: Non-homologous end-joining
00660: C5-Branched dibasic acid metabolism
00625: Chloroalkane and chloroalkene degradation
00920: Sulfur metabolism
00626: Naphthalene degradation
00562: Inositol phosphate metabolism
property_100_38
00910: Nitrogen metabolism
00311: Penicillin and cephalosporin biosynthesis
05150: Staphylococcus aureus infection
05100: Bacterial invasion of epithelial cells
00400: Phenylalanine, tyrosine and tryptophan biosynthesis
01055: Biosynthesis of vancomycin group antibiotics
00130: Ubiquinone and other terpenoid-quinone biosynthesis
00622: Xylene degradation
03450: Non-homologous end-joining
00860: Porphyrin and chlorophyll metabolism
00906: Carotenoid biosynthesis
00514: Other types of O-glycan biosynthesis
00515: Mannose type O-glycan biosynthesis
00998: Biosynthesis of secondary metabolites - other antibiotics
00624: Polycyclic aromatic hydrocarbon degradation
property_100_39
00020: Citrate cycle (TCA cycle)
00340: Histidine metabolism
00525: Acarbose and validamycin biosynthesis
00920: Sulfur metabolism
01053: Biosynthesis of siderophore group nonribosomal peptides
00130: Ubiquinone and other terpenoid-quinone biosynthesis
00785: Lipoic acid metabolism
00350: Tyrosine metabolism
00523: Polyketide sugar unit biosynthesis
00440: Phosphonate and phosphinate metabolism
00524: Neomycin, kanamycin and gentamicin biosynthesis
00600: Sphingolipid metabolism
00521: Streptomycin biosynthesis
00930: Caprolactam degradation
00601: Glycosphingolipid biosynthesis - lacto and neolacto series
00261: Monobactam biosynthesis
00290: Valine, leucine and isoleucine biosynthesis
00511: Other glycan degradation
00903: Limonene and pinene degradation
00514: Other types of O-glycan biosynthesis
00515: Mannose type O-glycan biosynthesis
00633: Nitrotoluene degradation
00660: C5-Branched dibasic acid metabolism
00791: Atrazine degradation
00591: Linoleic acid metabolism
01040: Biosynthesis of unsaturated fatty acids
property_100_40
00633: Nitrotoluene degradation
00361: Chlorocyclohexane and chlorobenzene degradation
00623: Toluene degradation
00364: Fluorobenzoate degradation
02040: Flagellar assembly
01053: Biosynthesis of siderophore group nonribosomal peptides
00540: Lipopolysaccharide biosynthesis
01040: Biosynthesis of unsaturated fatty acids
00930: Caprolactam degradation
02030: Bacterial chemotaxis
00281: Geraniol degradation
00903: Limonene and pinene degradation
00592: alpha-Linolenic acid metabolism
01220: Degradation of aromatic compounds
00565: Ether lipid metabolism
00130: Ubiquinone and other terpenoid-quinone biosynthesis
02026: Biofilm formation - Escherichia coli
00562: Inositol phosphate metabolism
00785: Lipoic acid metabolism
00622: Xylene degradation
00053: Ascorbate and aldarate metabolism
01054: Nonribosomal peptide structures
00626: Naphthalene degradation
00643: Styrene degradation
00591: Linoleic acid metabolism
00362: Benzoate degradation
00590: Arachidonic acid metabolism
00100: Steroid biosynthesis
00625: Chloroalkane and chloroalkene degradation
00332: Carbapenem biosynthesis
00627: Aminobenzoate degradation
00311: Penicillin and cephalosporin biosynthesis
00440: Phosphonate and phosphinate metabolism
00909: Sesquiterpenoid and triterpenoid biosynthesis
00621: Dioxin degradation
00410: beta-Alanine metabolism
00523: Polyketide sugar unit biosynthesis
00910: Nitrogen metabolism
00400: Phenylalanine, tyrosine and tryptophan biosynthesis
00525: Acarbose and validamycin biosynthesis
00984: Steroid degradation
00511: Other glycan degradation
00071: Fatty acid degradation
00660: C5-Branched dibasic acid metabolism
02025: Biofilm formation - Pseudomonas aeruginosa
00401: Novobiocin biosynthesis
00340: Histidine metabolism
00360: Phenylalanine metabolism
04122: Sulfur relay system
00072: Synthesis and degradation of ketone bodies
00999: Biosynthesis of secondary metabolites - unclassified
00380: Tryptophan metabolism
03450: Non-homologous end-joining
00740: Riboflavin metabolism
02060: Phosphotransferase system (PTS)
00860: Porphyrin and chlorophyll metabolism
property_100_41
00362: Benzoate degradation
00565: Ether lipid metabolism
00540: Lipopolysaccharide biosynthesis
00930: Caprolactam degradation
00360: Phenylalanine metabolism
00511: Other glycan degradation
02040: Flagellar assembly
01040: Biosynthesis of unsaturated fatty acids
02030: Bacterial chemotaxis
00621: Dioxin degradation
00410: beta-Alanine metabolism
00364: Fluorobenzoate degradation
00623: Toluene degradation
00633: Nitrotoluene degradation
00281: Geraniol degradation
00361: Chlorocyclohexane and chlorobenzene degradation
01053: Biosynthesis of siderophore group nonribosomal peptides
00622: Xylene degradation
00903: Limonene and pinene degradation
00053: Ascorbate and aldarate metabolism
00592: alpha-Linolenic acid metabolism
00590: Arachidonic acid metabolism
01503: Cationic antimicrobial peptide (CAMP) resistance
00401: Novobiocin biosynthesis
01501: beta-Lactam resistance
01220: Degradation of aromatic compounds
00310: Lysine degradation
00627: Aminobenzoate degradation
02026: Biofilm formation - Escherichia coli
00072: Synthesis and degradation of ketone bodies
00440: Phosphonate and phosphinate metabolism
00340: Histidine metabolism
00562: Inositol phosphate metabolism
00785: Lipoic acid metabolism
00020: Citrate cycle (TCA cycle)
00480: Glutathione metabolism
00460: Cyanoamino acid metabolism
01054: Nonribosomal peptide structures
property_100_42
01053: Biosynthesis of siderophore group nonribosomal peptides
02026: Biofilm formation - Escherichia coli
05100: Bacterial invasion of epithelial cells
05150: Staphylococcus aureus infection
00592: alpha-Linolenic acid metabolism
00623: Toluene degradation
00364: Fluorobenzoate degradation
00361: Chlorocyclohexane and chlorobenzene degradation
00626: Naphthalene degradation
00281: Geraniol degradation
01220: Degradation of aromatic compounds
00130: Ubiquinone and other terpenoid-quinone biosynthesis
02040: Flagellar assembly
00590: Arachidonic acid metabolism
00633: Nitrotoluene degradation
00860: Porphyrin and chlorophyll metabolism
02030: Bacterial chemotaxis
00910: Nitrogen metabolism
00643: Styrene degradation
00625: Chloroalkane and chloroalkene degradation
00622: Xylene degradation
00600: Sphingolipid metabolism
00565: Ether lipid metabolism
00400: Phenylalanine, tyrosine and tryptophan biosynthesis
00362: Benzoate degradation
00072: Synthesis and degradation of ketone bodies
00785: Lipoic acid metabolism
00405: Phenazine biosynthesis
02025: Biofilm formation - Pseudomonas aeruginosa
01040: Biosynthesis of unsaturated fatty acids
00998: Biosynthesis of secondary metabolites - other antibiotics
00999: Biosynthesis of secondary metabolites - unclassified
00920: Sulfur metabolism
00071: Fatty acid degradation
00340: Histidine metabolism
00460: Cyanoamino acid metabolism
00472: D-Arginine and D-ornithine metabolism
03450: Non-homologous end-joining
00480: Glutathione metabolism
00540: Lipopolysaccharide biosynthesis
property_100_43
00100: Steroid biosynthesis
00909: Sesquiterpenoid and triterpenoid biosynthesis
00906: Carotenoid biosynthesis
05150: Staphylococcus aureus infection
05100: Bacterial invasion of epithelial cells
00601: Glycosphingolipid biosynthesis - lacto and neolacto series
00998: Biosynthesis of secondary metabolites - other antibiotics
00311: Penicillin and cephalosporin biosynthesis
00791: Atrazine degradation
03450: Non-homologous end-joining
00999: Biosynthesis of secondary metabolites - unclassified
00524: Neomycin, kanamycin and gentamicin biosynthesis
00472: D-Arginine and D-ornithine metabolism
00624: Polycyclic aromatic hydrocarbon degradation
property_100_44
00332: Carbapenem biosynthesis
00600: Sphingolipid metabolism
00524: Neomycin, kanamycin and gentamicin biosynthesis
00525: Acarbose and validamycin biosynthesis
00523: Polyketide sugar unit biosynthesis
00511: Other glycan degradation
00480: Glutathione metabolism
01503: Cationic antimicrobial peptide (CAMP) resistance
00121: Secondary bile acid biosynthesis
00860: Porphyrin and chlorophyll metabolism
00405: Phenazine biosynthesis
property_100_45
00906: Carotenoid biosynthesis
02060: Phosphotransferase system (PTS)
01054: Nonribosomal peptide structures
00514: Other types of O-glycan biosynthesis
00515: Mannose type O-glycan biosynthesis
00072: Synthesis and degradation of ketone bodies
00100: Steroid biosynthesis
00624: Polycyclic aromatic hydrocarbon degradation
00909: Sesquiterpenoid and triterpenoid biosynthesis
00311: Penicillin and cephalosporin biosynthesis
00984: Steroid degradation
03450: Non-homologous end-joining
00999: Biosynthesis of secondary metabolites - unclassified
00621: Dioxin degradation
00791: Atrazine degradation
00071: Fatty acid degradation
00472: D-Arginine and D-ornithine metabolism
01055: Biosynthesis of vancomycin group antibiotics
03050: Proteasome
property_100_46
00361: Chlorocyclohexane and chlorobenzene degradation
00364: Fluorobenzoate degradation
00623: Toluene degradation
00592: alpha-Linolenic acid metabolism
01040: Biosynthesis of unsaturated fatty acids
00281: Geraniol degradation
00565: Ether lipid metabolism
00930: Caprolactam degradation
02040: Flagellar assembly
02030: Bacterial chemotaxis
00622: Xylene degradation
00903: Limonene and pinene degradation
00627: Aminobenzoate degradation
00643: Styrene degradation
02026: Biofilm formation - Escherichia coli
00590: Arachidonic acid metabolism
00460: Cyanoamino acid metabolism
01053: Biosynthesis of siderophore group nonribosomal peptides
00480: Glutathione metabolism
00633: Nitrotoluene degradation
00380: Tryptophan metabolism
00562: Inositol phosphate metabolism
00360: Phenylalanine metabolism
00332: Carbapenem biosynthesis
00053: Ascorbate and aldarate metabolism
00540: Lipopolysaccharide biosynthesis
00072: Synthesis and degradation of ketone bodies
00626: Naphthalene degradation
00999: Biosynthesis of secondary metabolites - unclassified
00625: Chloroalkane and chloroalkene degradation
00591: Linoleic acid metabolism
00400: Phenylalanine, tyrosine and tryptophan biosynthesis
00910: Nitrogen metabolism
02025: Biofilm formation - Pseudomonas aeruginosa
00440: Phosphonate and phosphinate metabolism
01220: Degradation of aromatic compounds
01501: beta-Lactam resistance
00621: Dioxin degradation
00984: Steroid degradation
00401: Novobiocin biosynthesis
01054: Nonribosomal peptide structures
00660: C5-Branched dibasic acid metabolism
02060: Phosphotransferase system (PTS)
00601: Glycosphingolipid biosynthesis - lacto and neolacto series
00785: Lipoic acid metabolism
00130: Ubiquinone and other terpenoid-quinone biosynthesis
00521: Streptomycin biosynthesis
00525: Acarbose and validamycin biosynthesis
00523: Polyketide sugar unit biosynthesis
00340: Histidine metabolism
property_100_47
00565: Ether lipid metabolism
00540: Lipopolysaccharide biosynthesis
02026: Biofilm formation - Escherichia coli
00592: alpha-Linolenic acid metabolism
02040: Flagellar assembly
00930: Caprolactam degradation
01040: Biosynthesis of unsaturated fatty acids
00621: Dioxin degradation
01220: Degradation of aromatic compounds
00364: Fluorobenzoate degradation
00623: Toluene degradation
00785: Lipoic acid metabolism
00130: Ubiquinone and other terpenoid-quinone biosynthesis
01053: Biosynthesis of siderophore group nonribosomal peptides
00591: Linoleic acid metabolism
00361: Chlorocyclohexane and chlorobenzene degradation
02025: Biofilm formation - Pseudomonas aeruginosa
00633: Nitrotoluene degradation
00903: Limonene and pinene degradation
00627: Aminobenzoate degradation
00860: Porphyrin and chlorophyll metabolism
00625: Chloroalkane and chloroalkene degradation
04122: Sulfur relay system
00281: Geraniol degradation
00626: Naphthalene degradation
02030: Bacterial chemotaxis
00525: Acarbose and validamycin biosynthesis
00523: Polyketide sugar unit biosynthesis
00121: Secondary bile acid biosynthesis
00643: Styrene degradation
00480: Glutathione metabolism
00460: Cyanoamino acid metabolism
01055: Biosynthesis of vancomycin group antibiotics
00622: Xylene degradation
00660: C5-Branched dibasic acid metabolism
property_100_48
00480: Glutathione metabolism
00121: Secondary bile acid biosynthesis
00460: Cyanoamino acid metabolism
00524: Neomycin, kanamycin and gentamicin biosynthesis
02025: Biofilm formation - Pseudomonas aeruginosa
00984: Steroid degradation
00525: Acarbose and validamycin biosynthesis
00523: Polyketide sugar unit biosynthesis
00621: Dioxin degradation
00601: Glycosphingolipid biosynthesis - lacto and neolacto series
property_100_49
00600: Sphingolipid metabolism
00405: Phenazine biosynthesis
02025: Biofilm formation - Pseudomonas aeruginosa
00514: Other types of O-glycan biosynthesis
00515: Mannose type O-glycan biosynthesis
02060: Phosphotransferase system (PTS)
01220: Degradation of aromatic compounds
00920: Sulfur metabolism
property_100_50
00514: Other types of O-glycan biosynthesis
00515: Mannose type O-glycan biosynthesis
05100: Bacterial invasion of epithelial cells
05150: Staphylococcus aureus infection
00906: Carotenoid biosynthesis
00998: Biosynthesis of secondary metabolites - other antibiotics
00130: Ubiquinone and other terpenoid-quinone biosynthesis
00100: Steroid biosynthesis
00601: Glycosphingolipid biosynthesis - lacto and neolacto series
00909: Sesquiterpenoid and triterpenoid biosynthesis
property_100_51
00984: Steroid degradation
05100: Bacterial invasion of epithelial cells
00999: Biosynthesis of secondary metabolites - unclassified
05150: Staphylococcus aureus infection
00625: Chloroalkane and chloroalkene degradation
00626: Naphthalene degradation
02060: Phosphotransferase system (PTS)
02025: Biofilm formation - Pseudomonas aeruginosa
00622: Xylene degradation
00906: Carotenoid biosynthesis
00998: Biosynthesis of secondary metabolites - other antibiotics
property_100_52
00600: Sphingolipid metabolism
00625: Chloroalkane and chloroalkene degradation
04122: Sulfur relay system
00480: Glutathione metabolism
00514: Other types of O-glycan biosynthesis
00515: Mannose type O-glycan biosynthesis
property_100_53
00072: Synthesis and degradation of ketone bodies
01054: Nonribosomal peptide structures
00380: Tryptophan metabolism
00281: Geraniol degradation
03450: Non-homologous end-joining
00472: D-Arginine and D-ornithine metabolism
00903: Limonene and pinene degradation
02060: Phosphotransferase system (PTS)
00998: Biosynthesis of secondary metabolites - other antibiotics
00643: Styrene degradation
00071: Fatty acid degradation
00930: Caprolactam degradation
05100: Bacterial invasion of epithelial cells
05150: Staphylococcus aureus infection
00592: alpha-Linolenic acid metabolism
01040: Biosynthesis of unsaturated fatty acids
00999: Biosynthesis of secondary metabolites - unclassified
00311: Penicillin and cephalosporin biosynthesis
00627: Aminobenzoate degradation
00405: Phenazine biosynthesis
00361: Chlorocyclohexane and chlorobenzene degradation
00364: Fluorobenzoate degradation
00623: Toluene degradation
00480: Glutathione metabolism
02025: Biofilm formation - Pseudomonas aeruginosa
00460: Cyanoamino acid metabolism
00514: Other types of O-glycan biosynthesis
00515: Mannose type O-glycan biosynthesis
02030: Bacterial chemotaxis
00633: Nitrotoluene degradation
00791: Atrazine degradation
00984: Steroid degradation
00906: Carotenoid biosynthesis
02040: Flagellar assembly
01501: beta-Lactam resistance
00622: Xylene degradation
00624: Polycyclic aromatic hydrocarbon degradation
property_100_54
00524: Neomycin, kanamycin and gentamicin biosynthesis
00909: Sesquiterpenoid and triterpenoid biosynthesis
00100: Steroid biosynthesis
01055: Biosynthesis of vancomycin group antibiotics
00624: Polycyclic aromatic hydrocarbon degradation
00601: Glycosphingolipid biosynthesis - lacto and neolacto series
00121: Secondary bile acid biosynthesis
00311: Penicillin and cephalosporin biosynthesis
00600: Sphingolipid metabolism
property_100_55
00511: Other glycan degradation
00525: Acarbose and validamycin biosynthesis
00523: Polyketide sugar unit biosynthesis
00340: Histidine metabolism
00130: Ubiquinone and other terpenoid-quinone biosynthesis
00600: Sphingolipid metabolism
00020: Citrate cycle (TCA cycle)
00565: Ether lipid metabolism
00860: Porphyrin and chlorophyll metabolism
00360: Phenylalanine metabolism
02030: Bacterial chemotaxis
00562: Inositol phosphate metabolism
02040: Flagellar assembly
00910: Nitrogen metabolism
01053: Biosynthesis of siderophore group nonribosomal peptides
00400: Phenylalanine, tyrosine and tryptophan biosynthesis
00362: Benzoate degradation
00590: Arachidonic acid metabolism
00540: Lipopolysaccharide biosynthesis
00410: beta-Alanine metabolism
00350: Tyrosine metabolism
00785: Lipoic acid metabolism
00627: Aminobenzoate degradation
property_100_56
03450: Non-homologous end-joining
00472: D-Arginine and D-ornithine metabolism
00405: Phenazine biosynthesis
00998: Biosynthesis of secondary metabolites - other antibiotics
03050: Proteasome
00710: Carbon fixation in photosynthetic organisms
00311: Penicillin and cephalosporin biosynthesis
05100: Bacterial invasion of epithelial cells
00642: Ethylbenzene degradation
05150: Staphylococcus aureus infection
00514: Other types of O-glycan biosynthesis
00515: Mannose type O-glycan biosynthesis
00365: Furfural degradation
00072: Synthesis and degradation of ketone bodies
property_100_57
00540: Lipopolysaccharide biosynthesis
00621: Dioxin degradation
00590: Arachidonic acid metabolism
04122: Sulfur relay system
02026: Biofilm formation - Escherichia coli
00053: Ascorbate and aldarate metabolism
00410: beta-Alanine metabolism
00361: Chlorocyclohexane and chlorobenzene degradation
00622: Xylene degradation
00623: Toluene degradation
00332: Carbapenem biosynthesis
00364: Fluorobenzoate degradation
00360: Phenylalanine metabolism
00601: Glycosphingolipid biosynthesis - lacto and neolacto series
00910: Nitrogen metabolism
01503: Cationic antimicrobial peptide (CAMP) resistance
02040: Flagellar assembly
00860: Porphyrin and chlorophyll metabolism
00400: Phenylalanine, tyrosine and tryptophan biosynthesis
01501: beta-Lactam resistance
00633: Nitrotoluene degradation
02030: Bacterial chemotaxis
00785: Lipoic acid metabolism
00100: Steroid biosynthesis
00643: Styrene degradation
01040: Biosynthesis of unsaturated fatty acids
01220: Degradation of aromatic compounds
00511: Other glycan degradation
00130: Ubiquinone and other terpenoid-quinone biosynthesis
00592: alpha-Linolenic acid metabolism
00909: Sesquiterpenoid and triterpenoid biosynthesis
00523: Polyketide sugar unit biosynthesis
00281: Geraniol degradation
00525: Acarbose and validamycin biosynthesis
00440: Phosphonate and phosphinate metabolism
00362: Benzoate degradation
property_100_58
00625: Chloroalkane and chloroalkene degradation
00626: Naphthalene degradation
00480: Glutathione metabolism
02040: Flagellar assembly
02030: Bacterial chemotaxis
02060: Phosphotransferase system (PTS)
00460: Cyanoamino acid metabolism
01220: Degradation of aromatic compounds
00660: C5-Branched dibasic acid metabolism
00361: Chlorocyclohexane and chlorobenzene degradation
01054: Nonribosomal peptide structures
00071: Fatty acid degradation
00623: Toluene degradation
00364: Fluorobenzoate degradation
00332: Carbapenem biosynthesis
00565: Ether lipid metabolism
01040: Biosynthesis of unsaturated fatty acids
00592: alpha-Linolenic acid metabolism
00627: Aminobenzoate degradation
01053: Biosynthesis of siderophore group nonribosomal peptides
00053: Ascorbate and aldarate metabolism
00930: Caprolactam degradation
00281: Geraniol degradation
00791: Atrazine degradation
04122: Sulfur relay system
00622: Xylene degradation
00511: Other glycan degradation
property_100_59
00514: Other types of O-glycan biosynthesis
00515: Mannose type O-glycan biosynthesis
00906: Carotenoid biosynthesis
property_100_60
02025: Biofilm formation - Pseudomonas aeruginosa
00514: Other types of O-glycan biosynthesis
00515: Mannose type O-glycan biosynthesis
00984: Steroid degradation
04122: Sulfur relay system
00600: Sphingolipid metabolism
00100: Steroid biosynthesis
00909: Sesquiterpenoid and triterpenoid biosynthesis
00524: Neomycin, kanamycin and gentamicin biosynthesis
property_100_61
00625: Chloroalkane and chloroalkene degradation
00565: Ether lipid metabolism
01220: Degradation of aromatic compounds
00626: Naphthalene degradation
02060: Phosphotransferase system (PTS)
00622: Xylene degradation
00627: Aminobenzoate degradation
01054: Nonribosomal peptide structures
00592: alpha-Linolenic acid metabolism
01040: Biosynthesis of unsaturated fatty acids
00511: Other glycan degradation
02040: Flagellar assembly
00361: Chlorocyclohexane and chlorobenzene degradation
00791: Atrazine degradation
00480: Glutathione metabolism
00740: Riboflavin metabolism
property_100_62
00660: C5-Branched dibasic acid metabolism
02026: Biofilm formation - Escherichia coli
00860: Porphyrin and chlorophyll metabolism
00130: Ubiquinone and other terpenoid-quinone biosynthesis
00910: Nitrogen metabolism
00626: Naphthalene degradation
00565: Ether lipid metabolism
02030: Bacterial chemotaxis
00400: Phenylalanine, tyrosine and tryptophan biosynthesis
00592: alpha-Linolenic acid metabolism
00785: Lipoic acid metabolism
00540: Lipopolysaccharide biosynthesis
02040: Flagellar assembly
00281: Geraniol degradation
00625: Chloroalkane and chloroalkene degradation
00906: Carotenoid biosynthesis
01220: Degradation of aromatic compounds
00401: Novobiocin biosynthesis
04122: Sulfur relay system
00361: Chlorocyclohexane and chlorobenzene degradation
00410: beta-Alanine metabolism
00920: Sulfur metabolism
00380: Tryptophan metabolism
00623: Toluene degradation
00364: Fluorobenzoate degradation
00521: Streptomycin biosynthesis
00627: Aminobenzoate degradation
01053: Biosynthesis of siderophore group nonribosomal peptides
00332: Carbapenem biosynthesis
01040: Biosynthesis of unsaturated fatty acids
00590: Arachidonic acid metabolism
00903: Limonene and pinene degradation
00562: Inositol phosphate metabolism
00930: Caprolactam degradation
00633: Nitrotoluene degradation
00362: Benzoate degradation
00511: Other glycan degradation
00100: Steroid biosynthesis
00909: Sesquiterpenoid and triterpenoid biosynthesis
00440: Phosphonate and phosphinate metabolism
00340: Histidine metabolism
00053: Ascorbate and aldarate metabolism
00523: Polyketide sugar unit biosynthesis
00600: Sphingolipid metabolism
00524: Neomycin, kanamycin and gentamicin biosynthesis
00525: Acarbose and validamycin biosynthesis
property_100_63
02026: Biofilm formation - Escherichia coli
00511: Other glycan degradation
00332: Carbapenem biosynthesis
00909: Sesquiterpenoid and triterpenoid biosynthesis
00540: Lipopolysaccharide biosynthesis
00100: Steroid biosynthesis
00600: Sphingolipid metabolism
00565: Ether lipid metabolism
00362: Benzoate degradation
02040: Flagellar assembly
00440: Phosphonate and phosphinate metabolism
02030: Bacterial chemotaxis
00633: Nitrotoluene degradation
00525: Acarbose and validamycin biosynthesis
00410: beta-Alanine metabolism
00121: Secondary bile acid biosynthesis
00523: Polyketide sugar unit biosynthesis
00401: Novobiocin biosynthesis
00360: Phenylalanine metabolism
01503: Cationic antimicrobial peptide (CAMP) resistance
00591: Linoleic acid metabolism
00627: Aminobenzoate degradation
01055: Biosynthesis of vancomycin group antibiotics
00340: Histidine metabolism
00624: Polycyclic aromatic hydrocarbon degradation
00350: Tyrosine metabolism
property_100_64
05150: Staphylococcus aureus infection
05100: Bacterial invasion of epithelial cells
00472: D-Arginine and D-ornithine metabolism
00514: Other types of O-glycan biosynthesis
00515: Mannose type O-glycan biosynthesis
00906: Carotenoid biosynthesis
00460: Cyanoamino acid metabolism
property_100_65
00020: Citrate cycle (TCA cycle)
00480: Glutathione metabolism
00525: Acarbose and validamycin biosynthesis
00511: Other glycan degradation
00600: Sphingolipid metabolism
00591: Linoleic acid metabolism
00121: Secondary bile acid biosynthesis
00523: Polyketide sugar unit biosynthesis
00524: Neomycin, kanamycin and gentamicin biosynthesis
00460: Cyanoamino acid metabolism
property_100_66
05150: Staphylococcus aureus infection
05100: Bacterial invasion of epithelial cells
00998: Biosynthesis of secondary metabolites - other antibiotics
00999: Biosynthesis of secondary metabolites - unclassified
00472: D-Arginine and D-ornithine metabolism
02060: Phosphotransferase system (PTS)
00984: Steroid degradation
00906: Carotenoid biosynthesis
00514: Other types of O-glycan biosynthesis
00515: Mannose type O-glycan biosynthesis
00071: Fatty acid degradation
00405: Phenazine biosynthesis
03050: Proteasome
02025: Biofilm formation - Pseudomonas aeruginosa
00625: Chloroalkane and chloroalkene degradation
00072: Synthesis and degradation of ketone bodies
00592: alpha-Linolenic acid metabolism
00281: Geraniol degradation
00626: Naphthalene degradation
00622: Xylene degradation
01220: Degradation of aromatic compounds
00380: Tryptophan metabolism
00710: Carbon fixation in photosynthetic organisms
04122: Sulfur relay system
property_100_67
00627: Aminobenzoate degradation
01040: Biosynthesis of unsaturated fatty acids
01053: Biosynthesis of siderophore group nonribosomal peptides
00930: Caprolactam degradation
00903: Limonene and pinene degradation
00592: alpha-Linolenic acid metabolism
00281: Geraniol degradation
00633: Nitrotoluene degradation
00364: Fluorobenzoate degradation
02040: Flagellar assembly
00623: Toluene degradation
00361: Chlorocyclohexane and chlorobenzene degradation
00565: Ether lipid metabolism
02030: Bacterial chemotaxis
02060: Phosphotransferase system (PTS)
00625: Chloroalkane and chloroalkene degradation
00071: Fatty acid degradation
00626: Naphthalene degradation
02026: Biofilm formation - Escherichia coli
00643: Styrene degradation
00072: Synthesis and degradation of ketone bodies
02025: Biofilm formation - Pseudomonas aeruginosa
01054: Nonribosomal peptide structures
00380: Tryptophan metabolism
00591: Linoleic acid metabolism
01220: Degradation of aromatic compounds
00362: Benzoate degradation
00480: Glutathione metabolism
00460: Cyanoamino acid metabolism
00130: Ubiquinone and other terpenoid-quinone biosynthesis
00523: Polyketide sugar unit biosynthesis
00020: Citrate cycle (TCA cycle)
00405: Phenazine biosynthesis
00525: Acarbose and validamycin biosynthesis
00622: Xylene degradation
00540: Lipopolysaccharide biosynthesis
00590: Arachidonic acid metabolism
00984: Steroid degradation
03450: Non-homologous end-joining
00785: Lipoic acid metabolism
00472: D-Arginine and D-ornithine metabolism
00310: Lysine degradation
00340: Histidine metabolism
property_100_68
00281: Geraniol degradation
00930: Caprolactam degradation
00903: Limonene and pinene degradation
01040: Biosynthesis of unsaturated fatty acids
00592: alpha-Linolenic acid metabolism
02030: Bacterial chemotaxis
00627: Aminobenzoate degradation
00380: Tryptophan metabolism
02040: Flagellar assembly
00565: Ether lipid metabolism
00364: Fluorobenzoate degradation
00623: Toluene degradation
00361: Chlorocyclohexane and chlorobenzene degradation
02060: Phosphotransferase system (PTS)
00072: Synthesis and degradation of ketone bodies
00071: Fatty acid degradation
01054: Nonribosomal peptide structures
00633: Nitrotoluene degradation
04122: Sulfur relay system
01053: Biosynthesis of siderophore group nonribosomal peptides
00053: Ascorbate and aldarate metabolism
00625: Chloroalkane and chloroalkene degradation
00626: Naphthalene degradation
01220: Degradation of aromatic compounds
00362: Benzoate degradation
00999: Biosynthesis of secondary metabolites - unclassified
00622: Xylene degradation
00660: C5-Branched dibasic acid metabolism
00643: Styrene degradation
00440: Phosphonate and phosphinate metabolism
00791: Atrazine degradation
00785: Lipoic acid metabolism
00591: Linoleic acid metabolism
00984: Steroid degradation
00410: beta-Alanine metabolism
00360: Phenylalanine metabolism
00480: Glutathione metabolism
00998: Biosynthesis of secondary metabolites - other antibiotics
00562: Inositol phosphate metabolism
00621: Dioxin degradation
00472: D-Arginine and D-ornithine metabolism
00332: Carbapenem biosynthesis
00460: Cyanoamino acid metabolism
00401: Novobiocin biosynthesis
00350: Tyrosine metabolism
00310: Lysine degradation
property_100_69
05100: Bacterial invasion of epithelial cells
05150: Staphylococcus aureus infection
02060: Phosphotransferase system (PTS)
00472: D-Arginine and D-ornithine metabolism
00906: Carotenoid biosynthesis
00998: Biosynthesis of secondary metabolites - other antibiotics
property_100_70
00906: Carotenoid biosynthesis
00514: Other types of O-glycan biosynthesis
00515: Mannose type O-glycan biosynthesis
02060: Phosphotransferase system (PTS)
00472: D-Arginine and D-ornithine metabolism
property_100_71
04122: Sulfur relay system
00472: D-Arginine and D-ornithine metabolism
00999: Biosynthesis of secondary metabolites - unclassified
02026: Biofilm formation - Escherichia coli
05150: Staphylococcus aureus infection
05100: Bacterial invasion of epithelial cells
00601: Glycosphingolipid biosynthesis - lacto and neolacto series
property_100_72
03450: Non-homologous end-joining
00472: D-Arginine and D-ornithine metabolism
02060: Phosphotransferase system (PTS)
01054: Nonribosomal peptide structures
00405: Phenazine biosynthesis
00072: Synthesis and degradation of ketone bodies
00071: Fatty acid degradation
00311: Penicillin and cephalosporin biosynthesis
00624: Polycyclic aromatic hydrocarbon degradation
00480: Glutathione metabolism
01501: beta-Lactam resistance
00906: Carotenoid biosynthesis
00460: Cyanoamino acid metabolism
00740: Riboflavin metabolism
00998: Biosynthesis of secondary metabolites - other antibiotics
property_100_73
00511: Other glycan degradation
00621: Dioxin degradation
00524: Neomycin, kanamycin and gentamicin biosynthesis
00480: Glutathione metabolism
01054: Nonribosomal peptide structures
00121: Secondary bile acid biosynthesis
00440: Phosphonate and phosphinate metabolism
00601: Glycosphingolipid biosynthesis - lacto and neolacto series
00626: Naphthalene degradation
00625: Chloroalkane and chloroalkene degradation
02026: Biofilm formation - Escherichia coli
property_100_74
00600: Sphingolipid metabolism
00524: Neomycin, kanamycin and gentamicin biosynthesis
00601: Glycosphingolipid biosynthesis - lacto and neolacto series
00511: Other glycan degradation
00984: Steroid degradation
00121: Secondary bile acid biosynthesis
00514: Other types of O-glycan biosynthesis
00515: Mannose type O-glycan biosynthesis
property_100_75
00020: Citrate cycle (TCA cycle)
00440: Phosphonate and phosphinate metabolism
00121: Secondary bile acid biosynthesis
00340: Histidine metabolism
00360: Phenylalanine metabolism
00511: Other glycan degradation
00350: Tyrosine metabolism
00401: Novobiocin biosynthesis
00362: Benzoate degradation
00524: Neomycin, kanamycin and gentamicin biosynthesis
00601: Glycosphingolipid biosynthesis - lacto and neolacto series
00740: Riboflavin metabolism
property_100_76
00591: Linoleic acid metabolism
02026: Biofilm formation - Escherichia coli
00643: Styrene degradation
00121: Secondary bile acid biosynthesis
00071: Fatty acid degradation
01501: beta-Lactam resistance
03450: Non-homologous end-joining
00311: Penicillin and cephalosporin biosynthesis
01040: Biosynthesis of unsaturated fatty acids
00380: Tryptophan metabolism
02025: Biofilm formation - Pseudomonas aeruginosa
00930: Caprolactam degradation
00740: Riboflavin metabolism
00281: Geraniol degradation
property_100_77
00310: Lysine degradation
00130: Ubiquinone and other terpenoid-quinone biosynthesis
00785: Lipoic acid metabolism
00998: Biosynthesis of secondary metabolites - other antibiotics
00472: D-Arginine and D-ornithine metabolism
00514: Other types of O-glycan biosynthesis
00515: Mannose type O-glycan biosynthesis
01503: Cationic antimicrobial peptide (CAMP) resistance
00906: Carotenoid biosynthesis
01501: beta-Lactam resistance
05100: Bacterial invasion of epithelial cells
05150: Staphylococcus aureus infection
00562: Inositol phosphate metabolism
00380: Tryptophan metabolism
00410: beta-Alanine metabolism
00350: Tyrosine metabolism
00524: Neomycin, kanamycin and gentamicin biosynthesis
property_100_78
00281: Geraniol degradation
00903: Limonene and pinene degradation
01040: Biosynthesis of unsaturated fatty acids
00930: Caprolactam degradation
00592: alpha-Linolenic acid metabolism
00380: Tryptophan metabolism
00627: Aminobenzoate degradation
00072: Synthesis and degradation of ketone bodies
00440: Phosphonate and phosphinate metabolism
00361: Chlorocyclohexane and chlorobenzene degradation
00053: Ascorbate and aldarate metabolism
00998: Biosynthesis of secondary metabolites - other antibiotics
00562: Inositol phosphate metabolism
00623: Toluene degradation
00364: Fluorobenzoate degradation
00622: Xylene degradation
05150: Staphylococcus aureus infection
05100: Bacterial invasion of epithelial cells
00643: Styrene degradation
00633: Nitrotoluene degradation
00362: Benzoate degradation
02030: Bacterial chemotaxis
00565: Ether lipid metabolism
00785: Lipoic acid metabolism
02040: Flagellar assembly
01501: beta-Lactam resistance
00591: Linoleic acid metabolism
00360: Phenylalanine metabolism
01053: Biosynthesis of siderophore group nonribosomal peptides
01054: Nonribosomal peptide structures
00999: Biosynthesis of secondary metabolites - unclassified
00130: Ubiquinone and other terpenoid-quinone biosynthesis
02026: Biofilm formation - Escherichia coli
00071: Fatty acid degradation
00621: Dioxin degradation
00311: Penicillin and cephalosporin biosynthesis
00410: beta-Alanine metabolism
00625: Chloroalkane and chloroalkene degradation
02060: Phosphotransferase system (PTS)
00472: D-Arginine and D-ornithine metabolism
00020: Citrate cycle (TCA cycle)
03450: Non-homologous end-joining
01220: Degradation of aromatic compounds
00624: Polycyclic aromatic hydrocarbon degradation
00626: Naphthalene degradation
00121: Secondary bile acid biosynthesis
00310: Lysine degradation
01503: Cationic antimicrobial peptide (CAMP) resistance
property_100_79
00601: Glycosphingolipid biosynthesis - lacto and neolacto series
01054: Nonribosomal peptide structures
00906: Carotenoid biosynthesis
00524: Neomycin, kanamycin and gentamicin biosynthesis
property_100_80
02026: Biofilm formation - Escherichia coli
01053: Biosynthesis of siderophore group nonribosomal peptides
02040: Flagellar assembly
00540: Lipopolysaccharide biosynthesis
00633: Nitrotoluene degradation
00565: Ether lipid metabolism
00930: Caprolactam degradation
02030: Bacterial chemotaxis
00860: Porphyrin and chlorophyll metabolism
00623: Toluene degradation
00364: Fluorobenzoate degradation
00361: Chlorocyclohexane and chlorobenzene degradation
01040: Biosynthesis of unsaturated fatty acids
00281: Geraniol degradation
01220: Degradation of aromatic compounds
00626: Naphthalene degradation
00362: Benzoate degradation
00130: Ubiquinone and other terpenoid-quinone biosynthesis
00625: Chloroalkane and chloroalkene degradation
00903: Limonene and pinene degradation
00590: Arachidonic acid metabolism
00910: Nitrogen metabolism
00627: Aminobenzoate degradation
00400: Phenylalanine, tyrosine and tryptophan biosynthesis
00525: Acarbose and validamycin biosynthesis
00523: Polyketide sugar unit biosynthesis
00592: alpha-Linolenic acid metabolism
00785: Lipoic acid metabolism
00053: Ascorbate and aldarate metabolism
00511: Other glycan degradation
00310: Lysine degradation
00591: Linoleic acid metabolism
00100: Steroid biosynthesis
04122: Sulfur relay system
00340: Histidine metabolism
00405: Phenazine biosynthesis
00909: Sesquiterpenoid and triterpenoid biosynthesis
00740: Riboflavin metabolism
00600: Sphingolipid metabolism
00401: Novobiocin biosynthesis
00643: Styrene degradation
property_100_81
00909: Sesquiterpenoid and triterpenoid biosynthesis
00100: Steroid biosynthesis
01054: Nonribosomal peptide structures
00540: Lipopolysaccharide biosynthesis
00627: Aminobenzoate degradation
00633: Nitrotoluene degradation
00625: Chloroalkane and chloroalkene degradation
00626: Naphthalene degradation
00565: Ether lipid metabolism
01220: Degradation of aromatic compounds
00362: Benzoate degradation
00072: Synthesis and degradation of ketone bodies
property_100_82
00999: Biosynthesis of secondary metabolites - unclassified
05100: Bacterial invasion of epithelial cells
05150: Staphylococcus aureus infection
00984: Steroid degradation
01054: Nonribosomal peptide structures
01053: Biosynthesis of siderophore group nonribosomal peptides
00071: Fatty acid degradation
02060: Phosphotransferase system (PTS)
00920: Sulfur metabolism
00072: Synthesis and degradation of ketone bodies
00480: Glutathione metabolism
00460: Cyanoamino acid metabolism
00998: Biosynthesis of secondary metabolites - other antibiotics
02025: Biofilm formation - Pseudomonas aeruginosa
00514: Other types of O-glycan biosynthesis
00515: Mannose type O-glycan biosynthesis
01220: Degradation of aromatic compounds
00590: Arachidonic acid metabolism
property_100_83
02025: Biofilm formation - Pseudomonas aeruginosa
00472: D-Arginine and D-ornithine metabolism
00984: Steroid degradation
02060: Phosphotransferase system (PTS)
00071: Fatty acid degradation
03450: Non-homologous end-joining
00999: Biosynthesis of secondary metabolites - unclassified
04122: Sulfur relay system
00643: Styrene degradation
00625: Chloroalkane and chloroalkene degradation
00626: Naphthalene degradation
00380: Tryptophan metabolism
00405: Phenazine biosynthesis
00903: Limonene and pinene degradation
00906: Carotenoid biosynthesis
00909: Sesquiterpenoid and triterpenoid biosynthesis
00100: Steroid biosynthesis
00514: Other types of O-glycan biosynthesis
00515: Mannose type O-glycan biosynthesis
00633: Nitrotoluene degradation
00072: Synthesis and degradation of ketone bodies
00130: Ubiquinone and other terpenoid-quinone biosynthesis
00860: Porphyrin and chlorophyll metabolism
00627: Aminobenzoate degradation
01220: Degradation of aromatic compounds
00791: Atrazine degradation
00361: Chlorocyclohexane and chlorobenzene degradation
00281: Geraniol degradation
03050: Proteasome
01053: Biosynthesis of siderophore group nonribosomal peptides
00623: Toluene degradation
00364: Fluorobenzoate degradation
00624: Polycyclic aromatic hydrocarbon degradation
05100: Bacterial invasion of epithelial cells
05150: Staphylococcus aureus infection
00920: Sulfur metabolism
01040: Biosynthesis of unsaturated fatty acids
01055: Biosynthesis of vancomycin group antibiotics
property_100_84
02026: Biofilm formation - Escherichia coli
00121: Secondary bile acid biosynthesis
00591: Linoleic acid metabolism
02025: Biofilm formation - Pseudomonas aeruginosa
00600: Sphingolipid metabolism
03450: Non-homologous end-joining
00405: Phenazine biosynthesis
property_100_85
00600: Sphingolipid metabolism
00100: Steroid biosynthesis
00909: Sesquiterpenoid and triterpenoid biosynthesis
00514: Other types of O-glycan biosynthesis
00515: Mannose type O-glycan biosynthesis
00906: Carotenoid biosynthesis
00472: D-Arginine and D-ornithine metabolism
property_100_86
00906: Carotenoid biosynthesis
00600: Sphingolipid metabolism
00521: Streptomycin biosynthesis
00071: Fatty acid degradation
00626: Naphthalene degradation
00920: Sulfur metabolism
property_100_87
00540: Lipopolysaccharide biosynthesis
00601: Glycosphingolipid biosynthesis - lacto and neolacto series
00524: Neomycin, kanamycin and gentamicin biosynthesis
00523: Polyketide sugar unit biosynthesis
00360: Phenylalanine metabolism
00525: Acarbose and validamycin biosynthesis
00410: beta-Alanine metabolism
00785: Lipoic acid metabolism
00984: Steroid degradation
00562: Inositol phosphate metabolism
00511: Other glycan degradation
00100: Steroid biosynthesis
00310: Lysine degradation
00909: Sesquiterpenoid and triterpenoid biosynthesis
00621: Dioxin degradation
00332: Carbapenem biosynthesis
00121: Secondary bile acid biosynthesis
00053: Ascorbate and aldarate metabolism
00440: Phosphonate and phosphinate metabolism
00020: Citrate cycle (TCA cycle)
00521: Streptomycin biosynthesis
00340: Histidine metabolism
01501: beta-Lactam resistance
00130: Ubiquinone and other terpenoid-quinone biosynthesis
01054: Nonribosomal peptide structures
02025: Biofilm formation - Pseudomonas aeruginosa
00350: Tyrosine metabolism
00903: Limonene and pinene degradation
01503: Cationic antimicrobial peptide (CAMP) resistance
00380: Tryptophan metabolism
00590: Arachidonic acid metabolism
02030: Bacterial chemotaxis
00600: Sphingolipid metabolism
00623: Toluene degradation
00364: Fluorobenzoate degradation
00401: Novobiocin biosynthesis
property_100_88
02026: Biofilm formation - Escherichia coli
02040: Flagellar assembly
00626: Naphthalene degradation
01053: Biosynthesis of siderophore group nonribosomal peptides
00565: Ether lipid metabolism
01220: Degradation of aromatic compounds
00625: Chloroalkane and chloroalkene degradation
02030: Bacterial chemotaxis
00523: Polyketide sugar unit biosynthesis
00540: Lipopolysaccharide biosynthesis
00930: Caprolactam degradation
00633: Nitrotoluene degradation
00627: Aminobenzoate degradation
00525: Acarbose and validamycin biosynthesis
00361: Chlorocyclohexane and chlorobenzene degradation
00592: alpha-Linolenic acid metabolism
00281: Geraniol degradation
00903: Limonene and pinene degradation
00623: Toluene degradation
00364: Fluorobenzoate degradation
00130: Ubiquinone and other terpenoid-quinone biosynthesis
00591: Linoleic acid metabolism
01040: Biosynthesis of unsaturated fatty acids
00600: Sphingolipid metabolism
00660: C5-Branched dibasic acid metabolism
00785: Lipoic acid metabolism
00071: Fatty acid degradation
00643: Styrene degradation
00121: Secondary bile acid biosynthesis
00910: Nitrogen metabolism
00401: Novobiocin biosynthesis
00511: Other glycan degradation
00362: Benzoate degradation
00100: Steroid biosynthesis
00332: Carbapenem biosynthesis
00909: Sesquiterpenoid and triterpenoid biosynthesis
00920: Sulfur metabolism
00621: Dioxin degradation
00400: Phenylalanine, tyrosine and tryptophan biosynthesis
00521: Streptomycin biosynthesis
00340: Histidine metabolism
00360: Phenylalanine metabolism
property_100_89
00600: Sphingolipid metabolism
00511: Other glycan degradation
00621: Dioxin degradation
00521: Streptomycin biosynthesis
00601: Glycosphingolipid biosynthesis - lacto and neolacto series
property_100_90
00514: Other types of O-glycan biosynthesis
00515: Mannose type O-glycan biosynthesis
00600: Sphingolipid metabolism
00100: Steroid biosynthesis
05100: Bacterial invasion of epithelial cells
05150: Staphylococcus aureus infection
00909: Sesquiterpenoid and triterpenoid biosynthesis
property_100_91
00624: Polycyclic aromatic hydrocarbon degradation
01055: Biosynthesis of vancomycin group antibiotics
00514: Other types of O-glycan biosynthesis
00515: Mannose type O-glycan biosynthesis
00380: Tryptophan metabolism
00480: Glutathione metabolism
00998: Biosynthesis of secondary metabolites - other antibiotics
00460: Cyanoamino acid metabolism
05150: Staphylococcus aureus infection
05100: Bacterial invasion of epithelial cells
00984: Steroid degradation
00791: Atrazine degradation
00601: Glycosphingolipid biosynthesis - lacto and neolacto series
00999: Biosynthesis of secondary metabolites - unclassified
02060: Phosphotransferase system (PTS)
00072: Synthesis and degradation of ketone bodies
00281: Geraniol degradation
00472: D-Arginine and D-ornithine metabolism
00627: Aminobenzoate degradation
00524: Neomycin, kanamycin and gentamicin biosynthesis
property_100_92
00072: Synthesis and degradation of ketone bodies
00281: Geraniol degradation
00361: Chlorocyclohexane and chlorobenzene degradation
00592: alpha-Linolenic acid metabolism
00623: Toluene degradation
00364: Fluorobenzoate degradation
00380: Tryptophan metabolism
00624: Polycyclic aromatic hydrocarbon degradation
01040: Biosynthesis of unsaturated fatty acids
00903: Limonene and pinene degradation
00791: Atrazine degradation
00643: Styrene degradation
00930: Caprolactam degradation
02060: Phosphotransferase system (PTS)
00627: Aminobenzoate degradation
00311: Penicillin and cephalosporin biosynthesis
00633: Nitrotoluene degradation
00625: Chloroalkane and chloroalkene degradation
03450: Non-homologous end-joining
00626: Naphthalene degradation
01055: Biosynthesis of vancomycin group antibiotics
00565: Ether lipid metabolism
00906: Carotenoid biosynthesis
00130: Ubiquinone and other terpenoid-quinone biosynthesis
00590: Arachidonic acid metabolism
00998: Biosynthesis of secondary metabolites - other antibiotics
00514: Other types of O-glycan biosynthesis
00515: Mannose type O-glycan biosynthesis
00071: Fatty acid degradation
00622: Xylene degradation
00591: Linoleic acid metabolism
01054: Nonribosomal peptide structures
01053: Biosynthesis of siderophore group nonribosomal peptides
00460: Cyanoamino acid metabolism
00999: Biosynthesis of secondary metabolites - unclassified
00480: Glutathione metabolism
00785: Lipoic acid metabolism
05100: Bacterial invasion of epithelial cells
05150: Staphylococcus aureus infection
00710: Carbon fixation in photosynthetic organisms
00860: Porphyrin and chlorophyll metabolism
00642: Ethylbenzene degradation
00910: Nitrogen metabolism
03050: Proteasome
00400: Phenylalanine, tyrosine and tryptophan biosynthesis
01059: Biosynthesis of enediyne antibiotics
02030: Bacterial chemotaxis
00405: Phenazine biosynthesis
00365: Furfural degradation
property_100_93
00480: Glutathione metabolism
00460: Cyanoamino acid metabolism
00514: Other types of O-glycan biosynthesis
00515: Mannose type O-glycan biosynthesis
property_100_94
00860: Porphyrin and chlorophyll metabolism
00601: Glycosphingolipid biosynthesis - lacto and neolacto series
00524: Neomycin, kanamycin and gentamicin biosynthesis
00130: Ubiquinone and other terpenoid-quinone biosynthesis
00590: Arachidonic acid metabolism
00511: Other glycan degradation
00540: Lipopolysaccharide biosynthesis
00785: Lipoic acid metabolism
00909: Sesquiterpenoid and triterpenoid biosynthesis
00525: Acarbose and validamycin biosynthesis
00100: Steroid biosynthesis
00523: Polyketide sugar unit biosynthesis
00400: Phenylalanine, tyrosine and tryptophan biosynthesis
00621: Dioxin degradation
00600: Sphingolipid metabolism
00984: Steroid degradation
01053: Biosynthesis of siderophore group nonribosomal peptides
00910: Nitrogen metabolism
00920: Sulfur metabolism
property_100_95
00514: Other types of O-glycan biosynthesis
00515: Mannose type O-glycan biosynthesis
05100: Bacterial invasion of epithelial cells
05150: Staphylococcus aureus infection
00998: Biosynthesis of secondary metabolites - other antibiotics
00071: Fatty acid degradation
03450: Non-homologous end-joining
00472: D-Arginine and D-ornithine metabolism
00380: Tryptophan metabolism
00906: Carotenoid biosynthesis
00405: Phenazine biosynthesis
02060: Phosphotransferase system (PTS)
00311: Penicillin and cephalosporin biosynthesis
00591: Linoleic acid metabolism
00785: Lipoic acid metabolism
00310: Lysine degradation
00072: Synthesis and degradation of ketone bodies
01055: Biosynthesis of vancomycin group antibiotics
03050: Proteasome
00624: Polycyclic aromatic hydrocarbon degradation
property_100_96
02060: Phosphotransferase system (PTS)
00622: Xylene degradation
00625: Chloroalkane and chloroalkene degradation
05150: Staphylococcus aureus infection
05100: Bacterial invasion of epithelial cells
00514: Other types of O-glycan biosynthesis
00515: Mannose type O-glycan biosynthesis
00999: Biosynthesis of secondary metabolites - unclassified
00626: Naphthalene degradation
01220: Degradation of aromatic compounds
00998: Biosynthesis of secondary metabolites - other antibiotics
00521: Streptomycin biosynthesis
property_100_97
05150: Staphylococcus aureus infection
05100: Bacterial invasion of epithelial cells
00906: Carotenoid biosynthesis
00511: Other glycan degradation
00100: Steroid biosynthesis
00410: beta-Alanine metabolism
00360: Phenylalanine metabolism
00400: Phenylalanine, tyrosine and tryptophan biosynthesis
00998: Biosynthesis of secondary metabolites - other antibiotics
00910: Nitrogen metabolism
00909: Sesquiterpenoid and triterpenoid biosynthesis
00562: Inositol phosphate metabolism
00524: Neomycin, kanamycin and gentamicin biosynthesis
00740: Riboflavin metabolism
00340: Histidine metabolism
00601: Glycosphingolipid biosynthesis - lacto and neolacto series
01501: beta-Lactam resistance
01503: Cationic antimicrobial peptide (CAMP) resistance
00310: Lysine degradation
00785: Lipoic acid metabolism
00860: Porphyrin and chlorophyll metabolism
00600: Sphingolipid metabolism
property_100_98
00362: Benzoate degradation
00360: Phenylalanine metabolism
03450: Non-homologous end-joining
00405: Phenazine biosynthesis
00410: beta-Alanine metabolism
00472: D-Arginine and D-ornithine metabolism
00053: Ascorbate and aldarate metabolism
01503: Cationic antimicrobial peptide (CAMP) resistance
00121: Secondary bile acid biosynthesis
01501: beta-Lactam resistance
00380: Tryptophan metabolism
00310: Lysine degradation
00791: Atrazine degradation
00281: Geraniol degradation
00643: Styrene degradation
02030: Bacterial chemotaxis
00440: Phosphonate and phosphinate metabolism
00350: Tyrosine metabolism
00072: Synthesis and degradation of ketone bodies
01055: Biosynthesis of vancomycin group antibiotics
00903: Limonene and pinene degradation
00540: Lipopolysaccharide biosynthesis
00020: Citrate cycle (TCA cycle)
01040: Biosynthesis of unsaturated fatty acids
00930: Caprolactam degradation
03050: Proteasome
00401: Novobiocin biosynthesis
00361: Chlorocyclohexane and chlorobenzene degradation
00311: Penicillin and cephalosporin biosynthesis
00332: Carbapenem biosynthesis
00562: Inositol phosphate metabolism
00623: Toluene degradation
00364: Fluorobenzoate degradation
02040: Flagellar assembly
00340: Histidine metabolism
00624: Polycyclic aromatic hydrocarbon degradation
01059: Biosynthesis of enediyne antibiotics
00592: alpha-Linolenic acid metabolism
02025: Biofilm formation - Pseudomonas aeruginosa
00633: Nitrotoluene degradation
00524: Neomycin, kanamycin and gentamicin biosynthesis
00710: Carbon fixation in photosynthetic organisms
00627: Aminobenzoate degradation
property_100_99
00053: Ascorbate and aldarate metabolism
00410: beta-Alanine metabolism
02026: Biofilm formation - Escherichia coli
00362: Benzoate degradation
01040: Biosynthesis of unsaturated fatty acids
02030: Bacterial chemotaxis
00984: Steroid degradation
00540: Lipopolysaccharide biosynthesis
01053: Biosynthesis of siderophore group nonribosomal peptides
00440: Phosphonate and phosphinate metabolism
00903: Limonene and pinene degradation
00633: Nitrotoluene degradation
00999: Biosynthesis of secondary metabolites - unclassified
00930: Caprolactam degradation
00281: Geraniol degradation
00360: Phenylalanine metabolism
00364: Fluorobenzoate degradation
00623: Toluene degradation
00121: Secondary bile acid biosynthesis
00361: Chlorocyclohexane and chlorobenzene degradation
02040: Flagellar assembly
00600: Sphingolipid metabolism
01501: beta-Lactam resistance
00622: Xylene degradation
00310: Lysine degradation
00785: Lipoic acid metabolism
00590: Arachidonic acid metabolism
00592: alpha-Linolenic acid metabolism
00591: Linoleic acid metabolism
00643: Styrene degradation
00565: Ether lipid metabolism
01503: Cationic antimicrobial peptide (CAMP) resistance
00621: Dioxin degradation
02025: Biofilm formation - Pseudomonas aeruginosa
00350: Tyrosine metabolism
00562: Inositol phosphate metabolism
00380: Tryptophan metabolism
00020: Citrate cycle (TCA cycle)
00511: Other glycan degradation
00401: Novobiocin biosynthesis
00072: Synthesis and degradation of ketone bodies
00332: Carbapenem biosynthesis
property_100_100
00930: Caprolactam degradation
00903: Limonene and pinene degradation
01040: Biosynthesis of unsaturated fatty acids
00480: Glutathione metabolism
00071: Fatty acid degradation
00281: Geraniol degradation
00350: Tyrosine metabolism
00643: Styrene degradation
00405: Phenazine biosynthesis
00627: Aminobenzoate degradation
00401: Novobiocin biosynthesis
00472: D-Arginine and D-ornithine metabolism
00380: Tryptophan metabolism
00791: Atrazine degradation
00460: Cyanoamino acid metabolism
02025: Biofilm formation - Pseudomonas aeruginosa
02040: Flagellar assembly
02030: Bacterial chemotaxis
00591: Linoleic acid metabolism
00020: Citrate cycle (TCA cycle)
00592: alpha-Linolenic acid metabolism
02060: Phosphotransferase system (PTS)
03450: Non-homologous end-joining
00310: Lysine degradation
00072: Synthesis and degradation of ketone bodies
00361: Chlorocyclohexane and chlorobenzene degradation
00623: Toluene degradation
00364: Fluorobenzoate degradation
00340: Histidine metabolism
00440: Phosphonate and phosphinate metabolism
00362: Benzoate degradation
00633: Nitrotoluene degradation
00525: Acarbose and validamycin biosynthesis
01054: Nonribosomal peptide structures
00053: Ascorbate and aldarate metabolism
01055: Biosynthesis of vancomycin group antibiotics
00523: Polyketide sugar unit biosynthesis
00410: beta-Alanine metabolism
00332: Carbapenem biosynthesis
00514: Other types of O-glycan biosynthesis
00515: Mannose type O-glycan biosynthesis
00360: Phenylalanine metabolism
00290: Valine, leucine and isoleucine biosynthesis
00121: Secondary bile acid biosynthesis
01053: Biosynthesis of siderophore group nonribosomal peptides
00565: Ether lipid metabolism
00261: Monobactam biosynthesis
