# Supplementary material for: Decoding the language of microbiomes using word-embedding techniques, and applications in inflammatory bowel disease
Source: PLoS Comput Biol. 2020 May 4;16(5):e1007859. doi: 10.1371/journal.pcbi.1007859 (PMC7244183; doi:10.1371/journal.pcbi.1007859)
Supplement: S3 Table — Properties listed by importance in differentiating between IBD and healthy control samples in American Gut data using a random forest with a depth of 2. Each property is labeled by its maximally correlated metabolic pathway, and the direction of association it has with disease. The last column reports the cumulative number of trees in a cross-validated random forest that support that association. (CSV) [file pcbi.1007859.s003.csv]

	pathway_id	pathway_names	Association	cum_timepoint_importance	cum_timepoint_numtrees
property_100_57	ko00540	Lipopolysaccharide biosynthesis	['HC']	1.3012917442099867	-42.0
property_100_98	ko00362	Benzoate degradation	['UC', 'CD']	1.0275405811855143	34.0
property_100_1	ko00281	Geraniol degradation	['HC']	0.6370516748668693	-18.0
property_100_43	ko00100	Steroid biosynthesis	['UC', 'CD']	0.5993145726439684	19.0
property_100_100	ko00930	Caprolactam degradation	['HC']	0.5269101569621943	-18.0
property_100_80	ko02026	Biofilm formation - Escherichia coli	['HC']	0.42720279721489324	-6.0
property_100_25	ko00380	Tryptophan metabolism	['HC']	0.3905082505110444	-13.0
property_100_21	ko00360	Phenylalanine metabolism	['UC', 'CD']	0.37184031371196036	14.0
property_100_29	ko00984	Steroid degradation	['UC', 'CD']	0.36028781800413684	13.0
property_100_97	ko05150	Staphylococcus aureus infection	['UC', 'CD']	0.35329086875917715	13.0
property_100_38	ko00910	Nitrogen metabolism	['HC']	0.34267038033782277	-12.0
property_100_5	ko00514	Other types of O-glycan biosynthesis	['UC', 'CD']	0.3305412593827929	8.0
property_100_69	ko05100	Bacterial invasion of epithelial cells	['UC', 'CD']	0.31004381010614623	10.0
property_100_77	ko00310	Lysine degradation	['UC', 'CD']	0.30020161399766754	10.0
property_100_49	ko00600	Sphingolipid metabolism	['HC']	0.2846900293290426	-7.0
property_100_48	ko00480	Glutathione metabolism	['UC', 'CD']	0.2718356028337526	10.0
property_100_11	ko00480	Glutathione metabolism	['HC']	0.26104024480586463	-10.0
property_100_41	ko00362	Benzoate degradation	['HC']	0.25226700581774497	-3.0
property_100_63	ko02026	Biofilm formation - Escherichia coli	['HC']	0.2402966245797235	-4.0
property_100_19	ko00480	Glutathione metabolism	['UC', 'CD']	0.2308441029233688	4.0
property_100_32	ko02060	Phosphotransferase system (PTS)	['HC']	0.220959169241353	-6.0
property_100_45	ko00906	Carotenoid biosynthesis	['HC']	0.20384727550607165	-11.0
property_100_65	ko00020	Citrate cycle (TCA cycle)	['UC', 'CD']	0.2013748609880478	10.0
property_100_47	ko00565	Ether lipid metabolism	['UC', 'CD']	0.18787234815624537	11.0
property_100_7	ko00740	Riboflavin metabolism	['HC']	0.18382105117341171	-13.0
property_100_87	ko00540	Lipopolysaccharide biosynthesis	['UC', 'CD']	0.1811105855438732	13.0
property_100_68	ko00281	Geraniol degradation	['UC', 'CD']	0.17869610276788064	2.0
property_100_85	ko00600	Sphingolipid metabolism	['UC', 'CD']	0.1603857110944327	7.0
property_100_95	ko00514	Other types of O-glycan biosynthesis	['HC']	0.16006839775842277	-16.0
property_100_33	ko00562	Inositol phosphate metabolism	['UC', 'CD']	0.15877684549197585	5.0
property_100_64	ko05150	Staphylococcus aureus infection	['UC', 'CD']	0.15799542275990303	6.0
property_100_13	ko00071	Fatty acid degradation	['UC', 'CD']	0.1564275671270917	2.0
property_100_54	ko00524	Neomycin, kanamycin and gentamicin biosynthesis	['HC']	0.15007258410063576	-4.0
property_100_82	ko00999	Biosynthesis of secondary metabolites - unclassified	['HC']	0.14599035367367943	-3.0
property_100_50	ko00514	Other types of O-glycan biosynthesis	['UC', 'CD']	0.14515759178880594	14.0
property_100_2	ko05150	Staphylococcus aureus infection	['HC']	0.1406743299172057	-8.0
property_100_28	ko02026	Biofilm formation - Escherichia coli	['UC', 'CD']	0.13997175716112742	2.0
property_100_40	ko00633	Nitrotoluene degradation	['HC']	0.1395987029677435	-2.0
property_100_35	ko00930	Caprolactam degradation	['HC']	0.13902562237285324	-1.0
property_100_55	ko00511	Other glycan degradation	['UC', 'CD']	0.13832170692247453	8.0
property_100_22	ko00592	alpha-Linolenic acid metabolism	NA	0.13343540613007301	0.0
property_100_27	ko00998	Biosynthesis of secondary metabolites - other antibiotics	NA	0.1329610639401058	0.0
property_100_4	ko02026	Biofilm formation - Escherichia coli	['HC']	0.13146081468806908	-1.0
property_100_92	ko00072	Synthesis and degradation of ketone bodies	['UC', 'CD']	0.13040899322868502	1.0
property_100_12	ko00523	Polyketide sugar unit biosynthesis	['UC', 'CD']	0.12938092698474052	5.0
property_100_83	ko02025	Biofilm formation - Pseudomonas aeruginosa	['UC', 'CD']	0.11790015725243666	1.0
property_100_89	ko00600	Sphingolipid metabolism	['HC']	0.11533718697478994	-8.0
property_100_53	ko00072	Synthesis and degradation of ketone bodies	['UC', 'CD']	0.11495182361542569	4.0
property_100_79	ko00601	Glycosphingolipid biosynthesis - lacto and neolacto series	['UC', 'CD']	0.11316968342919617	9.0
property_100_99	ko00053	Ascorbate and aldarate metabolism	NA	0.11269448835772264	0.0
property_100_23	ko00999	Biosynthesis of secondary metabolites - unclassified	NA	0.09782684313934625	0.0
property_100_60	ko02025	Biofilm formation - Pseudomonas aeruginosa	['UC', 'CD']	0.0971176228420246	4.0
property_100_8	ko00626	Naphthalene degradation	['HC']	0.09238136313607304	-7.0
property_100_51	ko00984	Steroid degradation	['UC', 'CD']	0.08744570715632158	2.0
property_100_16	ko00121	Secondary bile acid biosynthesis	NA	0.08727792104897283	0.0
property_100_76	ko00591	Linoleic acid metabolism	['UC', 'CD']	0.08378522707184266	2.0
property_100_20	ko00621	Dioxin degradation	NA	0.08168405557314333	0.0
property_100_88	ko02026	Biofilm formation - Escherichia coli	['HC']	0.08154836962035718	-7.0
property_100_81	ko00909	Sesquiterpenoid and triterpenoid biosynthesis	['HC']	0.08005754632819194	-2.0
property_100_74	ko00600	Sphingolipid metabolism	['UC', 'CD']	0.07974077001214981	2.0
property_100_17	ko00565	Ether lipid metabolism	NA	0.07259875965644998	0.0
property_100_31	ko00020	Citrate cycle (TCA cycle)	NA	0.07220585593717872	0.0
property_100_46	ko00361	Chlorocyclohexane and chlorobenzene degradation	NA	0.06961004308741076	0.0
property_100_14	ko00480	Glutathione metabolism	NA	0.06793684490550705	0.0
property_100_52	ko00600	Sphingolipid metabolism	NA	0.06686214380444694	0.0
property_100_67	ko00627	Aminobenzoate degradation	['HC']	0.06666271237157169	-3.0
property_100_72	ko03450	Non-homologous end-joining	['HC']	0.06566498654407912	-2.0
property_100_61	ko00625	Chloroalkane and chloroalkene degradation	['UC', 'CD']	0.06194284559620642	4.0
property_100_96	ko02060	Phosphotransferase system (PTS)	NA	0.06170236630163233	0.0
property_100_62	ko00660	C5-Branched dibasic acid metabolism	NA	0.06098076140495226	0.0
property_100_58	ko00625	Chloroalkane and chloroalkene degradation	NA	0.060735472347932494	0.0
property_100_42	ko01053	Biosynthesis of siderophore group nonribosomal peptides	['HC']	0.06056454497750786	-3.0
property_100_86	ko00906	Carotenoid biosynthesis	['HC']	0.05956437480394365	-1.0
property_100_94	ko00860	Porphyrin and chlorophyll metabolism	['UC', 'CD']	0.058137759987104985	6.0
property_100_56	ko03450	Non-homologous end-joining	['UC', 'CD']	0.057682904982859384	1.0
property_100_34	ko00999	Biosynthesis of secondary metabolites - unclassified	['UC', 'CD']	0.05667685154366803	2.0
property_100_91	ko00624	Polycyclic aromatic hydrocarbon degradation	['HC']	0.056543014139814766	-4.0
property_100_44	ko00332	Carbapenem biosynthesis	NA	0.056093457673490985	0.0
property_100_75	ko00020	Citrate cycle (TCA cycle)	NA	0.05569843266045294	0.0
property_100_3	ko02026	Biofilm formation - Escherichia coli	['UC', 'CD']	0.053776889236257584	4.0
property_100_90	ko00514	Other types of O-glycan biosynthesis	NA	0.05042734178291643	0.0
property_100_9	ko00401	Novobiocin biosynthesis	NA	0.04975258774562674	0.0
property_100_24	ko00514	Other types of O-glycan biosynthesis	['UC', 'CD']	0.048536920560048824	5.0
property_100_10	ko00903	Limonene and pinene degradation	['UC', 'CD']	0.0442926782305731	6.0
property_100_71	ko04122	Sulfur relay system	NA	0.041852447901599525	0.0
property_100_78	ko00281	Geraniol degradation	NA	0.038233366582252605	0.0
property_100_66	ko05150	Staphylococcus aureus infection	NA	0.0357117169960933	0.0
property_100_18	ko00525	Acarbose and validamycin biosynthesis	NA	0.03056656441420047	0.0
property_100_26	ko00514	Other types of O-glycan biosynthesis	['HC']	0.025416843959362792	-4.0
property_100_70	ko00906	Carotenoid biosynthesis	NA	0.023318441948949657	0.0
property_100_30	ko00600	Sphingolipid metabolism	NA	0.02251497139878295	0.0
property_100_39	ko00020	Citrate cycle (TCA cycle)	NA	0.019295982731395007	0.0
property_100_37	ko00643	Styrene degradation	NA	0.019010989010989028	0.0
property_100_15	ko00072	Synthesis and degradation of ketone bodies	NA	0.018004983522224922	0.0
property_100_84	ko02026	Biofilm formation - Escherichia coli	NA	0.015917242215402753	0.0
property_100_36	ko01055	Biosynthesis of vancomycin group antibiotics	NA	0.01574265415056922	0.0
property_100_73	ko00511	Other glycan degradation	NA	0.011814351624871457	0.0
property_100_93	ko00480	Glutathione metabolism	['HC']	0.009637311361475666	-2.0
property_100_6	ko00281	Geraniol degradation	NA	0.007928172673623446	0.0
property_100_59	ko00514	Other types of O-glycan biosynthesis	NA	0.0	0.0
