# Supplementary material for: Decoding the language of microbiomes using word-embedding techniques, and applications in inflammatory bowel disease
Source: PLoS Comput Biol. 2020 May 4;16(5):e1007859. doi: 10.1371/journal.pcbi.1007859 (PMC7244183; doi:10.1371/journal.pcbi.1007859)
Supplement: S4 Table — Properties listed by importance in differentiating between IBD and healthy control samples in Halfvarson data using a random forest with a depth of 2. Each property is labeled by its maximally correlated metabolic pathway, and the direction of association it has with disease. The last column reports the cumulative number of trees in a cross-validated random forest that support that association. (CSV) [file pcbi.1007859.s004.csv]

Categories	KEGG BRITE	pawthay map
Steroid metabolism
Steroid biosynthesis	Metabolism; Lipid metabolism	map00100
Steroid degradation	Metabolism; Xenobiotics biodegradation and metabolism	map00984
Lipid metabolism
Secondary bile acid biosynthesis	Metabolism; Lipid metabolism	map00121
Sphingolipid metabolism	Metabolism; Lipid metabolism	map00600
Linoleic acid metabolism	Metabolism; Lipid metabolism	map00591
Arachidonic acid metabolism	Metabolism; Lipid metabolism	map00590
Glycan biosynthesis
Lipopolysaccharide biosynthesis	Metabolism; Glycan biosynthesis and metabolism	map00540
Other types of O-glycan biosynthesis	Metabolism; Glycan biosynthesis and metabolism	map00514
Mannose type O-glycan biosynthesis	Metabolism; Glycan biosynthesis and metabolism	map00515
Other glycan degradation	Metabolism; Glycan biosynthesis and metabolism	map00511
Glycosphingolipid biosynthesis - lacto and neolacto series	Metabolism; Glycan biosynthesis and metabolism	map00601
Metabolism of Amino acids
Phenylalanine metabolism	Metabolism; Amino acid metabolism	map00360
Tryptophan metabolism	Metabolism; Amino acid metabolism	map00380
Lysine degradation	Metabolism; Amino acid metabolism	map00310
Tyrosine metabolism	Metabolism; Amino acid metabolism	map00350
Histidine metabolism	Metabolism; Amino acid metabolism	map00340
beta-Alanine metabolism	Metabolism; Metabolism of other amino acids	map00410
Glutathione metabolism	Metabolism; Metabolism of other amino acids	map00480
Cyanoamino acid metabolism	Metabolism; Metabolism of other amino acids	map00460
Phosphonate and phosphinate metabolism	Metabolism; Metabolism of other amino acids	map00440
Antibiotic synthesis and resistance
beta-Lactam resistance	Human Diseases; Drug resistance: antimicrobial	map01501
Cationic antimicrobial peptide (CAMP) resistance	Human Diseases; Drug resistance: antimicrobial	map01503
Novobiocin biosynthesis	Metabolism; Biosynthesis of other secondary metabolites	map00401
Carbapenem biosynthesis	Metabolism; Biosynthesis of other secondary metabolites	map00332
Streptomycin biosynthesis	Metabolism; Biosynthesis of other secondary metabolites	map00521
Acarbose and validamycin biosynthesis	Metabolism; Biosynthesis of other secondary metabolites	map00525
Biosynthesis of secondary metabolites - other antibiotics	Metabolism; Biosynthesis of other secondary metabolites	map00998
Neomycin, kanamycin and gentamicin biosynthesis	Metabolism; Biosynthesis of other secondary metabolites	map00524
Bacterial pathogenic markers
Staphylococcus aureus infection	Human Diseases; Infectious disease: bacterial	map05150
Bacterial invasion of epithelial cells	Human Diseases; Infectious disease: bacterial	map05100
Terpernoids and polyketides
Limonene and pinene degradation	Metabolism; Metabolism of terpenoids and polyketides	map00903
Nonribosomal peptide structures	Metabolism; Metabolism of terpenoids and polyketides	map01054
Carotenoid biosynthesis	Metabolism; Metabolism of terpenoids and polyketides	map00906
Polyketide sugar unit biosynthesis	Metabolism; Metabolism of terpenoids and polyketides	map00523
Sesquiterpenoid and triterpenoid biosynthesis	Metabolism; Metabolism of terpenoids and polyketides	map00909
Ubiquinone and other terpenoid-quinone biosynthesis	Metabolism; Metabolism of cofactors and vitamins	map00130
Other metabolic functions
Toluene degradation	Metabolism; Xenobiotics biodegradation and metabolism	map00623
Fluorobenzoate degradation	Metabolism; Xenobiotics biodegradation and metabolism	map00364
Dioxin degradation	Metabolism; Xenobiotics biodegradation and metabolism	map00621
Citrate cycle (TCA cycle)	Metabolism; Carbohydrate metabolism	map0020
Ascorbate and aldarate metabolism	Metabolism; Carbohydrate metabolism	map00053
Inositol phosphate metabolism	Metabolism; Carbohydrate metabolism	map00562
Lipoic acid metabolism	Metabolism; Metabolism of cofactors and vitamins	map00785
Cellular processes
Bacterial chemotaxis	Cellular Processes; Cell motility	map02030
Biofilm formation - Pseudomonas aeruginosa	Cellular Processes; Cellular community - prokaryotes	map02025
