# Supplementary material for: Decoding the language of microbiomes using word-embedding techniques, and applications in inflammatory bowel disease
Source: PLoS Comput Biol. 2020 May 4;16(5):e1007859. doi: 10.1371/journal.pcbi.1007859 (PMC7244183; doi:10.1371/journal.pcbi.1007859)
Supplement: S5 Table — List of pathways significantly correlated with properties strongly associated with IBD. (CSV) [file pcbi.1007859.s005.csv]

#SampleID	IBD	EXERCISE_FREQUENCY	SEX	ONE_LITER_OF_WATER_A_DAY_FREQUENCY	SEAFOOD_FREQUENCY	PROBIOTIC_FREQUENCY	OLIVE_OIL	FRUIT_FREQUENCY	SLEEP_DURATION	SUGAR_SWEETENED_DRINK_FREQUENCY	MILK_CHEESE_FREQUENCY	RED_MEAT_FREQUENCY	MEAT_EGGS_FREQUENCY	VEGETABLE_FREQUENCY
10317	0	2	0	4	2	4	0	3	4	0	0	3	4	3
10317	0	0	1	3	1	0	3	2	3	1	1	1	2	2
10317	0	2	1	3	2	4	2	4	5	0	1	1	4	4
10317	0	3	0	4	1	0	2	0	2	0	4	2	4	3
10317	0	3	1	2	1	1	4	3	4	0	3	3	4	3
10317	0	2	0	4	1	0	2	2	3	1	1	2	3	3
10317	0	4	1	4	2	4	3	4	2	0	0	2	3	4
10317	0	3	1	0	0	0	2	4	4	0	0	0	0	4
10317	0	3	0	3	1	2	1	3	3	1	2	2	3	3
10317	0	3	0	2	1	0	3	1	5	0	1	2	3	3
10317	0	3	1	4	2	2	1	2	4	0	1	1	2	3
10317	0	3	1	2	2	1	4	0	4	0	3	3	4	4
10317	0	3	0	0	0	0	4	4	5	0	0	0	0	4
10317	0	4	0	3	4	0	4	0	4	0	0	4	4	4
10317	1	2	0	2	1	4	3	1	4	1	2	2	3	3
10317	0	3	0	4	2	0	4	2	5	0	4	1	2	4
10317	0	2	1	3	1	4	1	1	5	0	1	2	3	4
10317	0	3	1	4	0	2	3	3	4	0	0	0	1	4
10317	0	4	0	4	2	4	3	0	3	0	1	3	4	4
10317	0	1	1	0	0	4	2	0	5	2	2	3	3	3
10317	0	4	1	3	2	2	3	1	4	0	2	3	3	4
10317	0	3	1	3	2	3	0	0	4	0	1	3	4	3
10317	0	2	0	3	1	3	1	0	4	0	1	3	4	3
10317	0	3	0	4	2	2	2	3	3	0	1	1	2	4
10317	0	2	1	1	0	1	0	2	5	0	1	3	4	4
10317	0	3	1	3	2	0	4	3	3	0	3	2	3	4
10317	0	3	1	4	1	3	2	1	4	0	1	2	4	4
10317	0	3	0	4	1	3	1	0	4	0	3	3	4	3
10317	0	3	1	4	3	1	3	1	2	0	3	1	3	3
10317	0	3	1	4	3	1	3	1	2	0	3	1	3	3
10317	0	3	1	4	2	2	3	3	5	0	2	2	4	3
10317	0	3	0	3	2	2	2	2	5	0	3	2	3	3
10317	0	3	0	0	3	1	2	4	4	0	3	1	3	4
10317	0	4	0	3	2	2	1	3	3	1	0	3	4	3
10317	0	4	1	4	2	2	3	1	4	0	3	3	4	4
10317	0	2	1	3	1	4	3	3	4	0	2	3	4	4
10317	0	4	0	3	0	1	3	4	5	0	0	3	4	4
10317	0	4	1	4	1	1	4	3	3	0	3	3	4	4
10317	0	4	1	4	3	4	4	1	4	0	0	1	4	4
10317	0	4	1	4	0	3	0	3	4	0	1	0	0	4
10317	0	3	1	4	2	1	2	4	4	0	2	3	3	4
10317	0	4	1	4	2	4	4	1	4	0	1	3	3	3
10317	0	3	0	4	1	4	0	0	2	0	1	3	4	4
10317	0	4	1	4	2	4	0	3	2	0	2	2	3	4
10317	0	2	1	4	1	0	1	1	3	0	1	3	1	3
10317	0	3	0	4	3	0	4	1	4	0	1	3	4	4
10317	0	3	0	4	3	0	4	1	4	0	1	3	4	4
10317	0	1	1	4	3	4	4	1	5	0	3	2	4	4
10317	0	2	0	4	2	0	4	1	5	0	4	3	4	4
10317	0	3	0	3	2	2	3	2	2	0	4	1	3	3
10317.00001	0	2	1	4	4	0	4	4	4	0	0	0	4	4
10317.00001	0	3	1	4	2	1	3	3	5	0	0	3	3	4
10317.00001	0	0	0	0	3	0	4	3	5	0	0	4	4	4
10317.00001	0	2	1	0	3	0	4	3	5	0	0	4	4	4
10317.00001	0	2	0	4	3	0	2	1	4	0	4	1	3	3
10317.00001	0	2	1	4	1	4	3	2	4	0	0	3	4	4
10317.00001	0	4	0	3	2	0	3	2	5	1	1	3	3	3
10317.00001	0	3	1	4	1	3	2	3	3	0	1	1	2	2
10317.00001	0	3	1	3	2	3	3	2	4	0	0	3	3	4
10317.00001	0	3	1	2	2	4	4	3	4	0	2	0	1	4
10317.00001	0	4	0	2	3	0	1	4	5	1	4	1	4	4
10317.00001	1	4	1	4	0	4	1	0	4	0	0	3	4	4
10317.00001	0	3	1	2	0	1	4	3	4	0	3	1	1	3
10317.00001	0	4	1	3	0	1	4	3	4	0	2	0	3	4
10317.00001	0	3	0	4	1	4	2	1	5	0	2	1	4	4
10317.00001	0	1	1	4	1	4	2	0	4	0	0	1	4	4
10317.00001	0	1	1	2	2	1	4	2	4	1	4	2	4	4
10317.00001	0	3	1	4	3	3	3	0	2	0	4	2	4	4
10317.00001	0	3	1	4	3	3	3	0	2	0	4	2	4	4
10317.00001	0	4	1	4	3	2	4	0	5	0	0	2	2	4
10317.000008952B	0	2	1	4	2	0	3	0	2	4	0	1	3	2
10317.00001	1	3	1	3	2	0	2	3	4	1	2	2	4	2
10317.00001	0	2	0	0	1	3	2	0	3	0	0	4	4	4
10317.00001	0	4	1	4	1	1	2	0	3	0	4	3	4	0
10317.00001	0	4	1	4	1	2	4	3	1	0	2	1	3	4
10317.00001	0	1	0	3	2	0	4	2	3	2	1	2	2	2
10317.00001	1	3	1	4	2	4	2	4	4	0	0	3	3	4
10317.00001	0	3	0	1	2	4	1	1	3	0	1	3	3	2
10317.00001	0	4	1	4	2	4	0	0	3	0	0	3	4	4
10317.00001	0	2	1	3	2	0	1	4	4	0	2	3	4	3
10317.00001	0	2	0	3	2	1	1	3	4	0	2	3	4	3
10317.00001	0	3	1	4	2	1	2	3	3	0	0	2	4	3
10317.00001	0	4	1	2	1	4	2	3	4	0	4	1	3	3
10317.00001	0	3	0	3	2	0	1	3	3	0	2	1	3	4
10317.00001	0	0	1	1	1	0	1	1	4	4	4	1	3	2
10317.00001	0	2	1	3	1	1	3	2	3	0	2	3	3	4
10317.00001	0	3	1	4	2	3	4	4	4	0	3	1	3	4
10317.00001	0	4	0	4	3	3	3	4	4	2	3	3	4	4
10317.00001	0	3	1	4	2	1	3	4	4	0	4	0	2	4
10317.00001	0	2	0	3	3	4	4	4	4	0	1	1	3	4
10317.00001	0	1	0	4	1	0	3	3	3	2	2	2	2	3
10317.00001	0	3	1	3	0	2	4	4	3	0	0	0	0	4
10317.00001	0	4	1	0	1	0	4	4	5	0	4	0	2	4
10317.00001	0	3	1	2	2	0	4	3	3	1	4	0	2	4
10317.00001	0	3	1	4	3	3	3	0	2	0	4	2	4	4
10317.00001	0	3	1	4	3	3	3	0	2	0	4	2	4	4
10317.00001	0	3	1	4	3	3	3	0	2	0	4	2	4	4
10317.00001	0	3	1	3	3	2	4	3	3	0	3	1	4	3
10317.00001	0	3	1	3	3	2	4	3	3	0	3	1	4	3
10317.00001	0	2	1	1	2	3	3	2	4	0	2	2	2	2
10317.00001	0	4	1	4	3	0	4	2	4	0	3	0	3	4
10317.00001	0	3	0	2	0	0	2	2	3	1	3	3	3	3
10317.00001	0	4	1	2	2	0	4	3	4	0	4	0	3	4
10317.00001	0	0	1	4	1	1	3	2	5	0	2	2	3	3
10317.00001	0	2	1	2	1	1	3	2	4	0	2	2	4	2
10317.00001	0	4	0	4	1	0	4	4	2	0	4	0	2	4
10317.00001	0	4	1	4	1	0	4	4	3	0	4	0	2	4
10317.00001	0	3	1	4	1	4	3	2	4	0	1	1	1	4
10317.00001	0	3	1	4	1	0	3	4	4	0	1	1	2	4
10317.00001	0	3	0	4	2	0	1	3	5	0	3	1	3	3
10317.00001	0	3	1	4	1	4	4	0	4	0	4	1	1	4
10317.00001	0	3	0	4	1	4	4	1	3	0	4	3	4	4
10317.00001	0	3	1	4	2	4	4	4	4	0	0	2	4	4
10317.00001	0	2	1	4	2	4	3	0	4	0	0	3	4	4
10317.00001	0	3	1	4	2	0	3	3	4	0	0	0	0	3
10317.00001	0	3	1	4	2	1	3	3	4	0	1	2	3	4
10317.00001	0	4	0	3	1	4	1	3	4	0	1	1	4	4
10317.00001	0	3	1	3	2	0	4	1	4	0	1	3	4	4
10317.00001	0	1	0	1	1	0	3	3	3	1	1	2	3	2
10317.00001	0	3	0	4	2	0	4	2	4	0	2	1	2	3
10317.00001	0	3	0	3	1	0	2	2	5	0	3	2	3	3
10317.00001	0	3	1	4	2	0	3	2	5	0	2	0	3	4
10317.00001	0	4	0	4	2	0	3	3	4	0	2	0	3	3
10317.00001	0	2	1	3	1	0	3	3	4	0	1	0	0	3
10317.00001	0	2	0	2	2	4	3	3	4	2	1	2	3	3
10317.00001	0	3	1	4	3	3	2	4	3	0	0	0	2	3
10317.00001	0	3	1	4	1	4	2	2	4	0	1	2	2	2
10317.00001	0	2	0	2	1	1	2	2	4	0	2	1	2	2
10317.00001	0	1	0	3	2	0	3	2	4	0	1	1	2	3
10317.00001	0	3	1	4	1	0	4	1	3	0	0	2	4	3
10317.00001	0	2	0	4	2	2	3	1	4	1	3	2	3	4
10317.00001	0	2	0	1	1	4	1	4	5	0	3	3	4	4
10317.00001	0	3	1	4	3	3	3	0	2	0	4	2	4	4
10317.00001	0	3	1	4	3	3	3	0	2	0	4	2	4	4
10317.00001	0	3	1	3	3	2	4	3	3	0	3	1	4	3
10317.00001	0	3	1	4	3	3	3	0	2	0	4	2	4	4
10317.00001	0	3	1	4	3	3	3	0	2	0	4	2	4	4
10317.00001	0	3	1	4	3	3	3	0	2	0	4	2	4	4
10317.00001	0	3	1	3	3	2	4	3	3	0	3	1	4	3
10317.00001	0	0	1	4	4	0	4	0	4	0	0	1	4	4
10317.00001	0	2	1	0	1	0	3	2	3	0	2	2	3	4
10317.00001	0	2	0	4	1	0	3	2	4	2	3	3	4	4
10317.00001	0	3	1	1	1	4	3	3	2	0	1	1	2	3
10317.00001	0	3	0	4	0	1	4	2	3	1	3	1	3	4
10317.00001	0	4	1	3	0	1	4	4	5	0	3	0	2	4
10317.00001	0	4	1	4	2	2	4	2	5	0	1	3	4	4
10317.00001	0	2	1	3	3	0	3	1	4	0	1	3	4	4
10317.00001	0	0	1	4	0	0	0	0	5	0	4	0	0	0
10317.00001	0	2	1	3	2	0	4	4	3	1	4	1	4	4
10317.00001	0	3	0	3	0	0	3	3	4	0	1	0	0	4
10317.00001	0	2	0	3	1	0	3	3	3	2	3	2	4	3
10317.00001	0	4	0	4	1	1	4	3	4	1	0	3	4	4
10317.00001	0	2	1	4	0	0	4	4	3	1	1	1	2	4
10317.00001	0	4	0	4	2	3	3	1	5	0	0	3	4	3
10317.00001	0	2	1	1	3	4	2	4	2	0	2	0	1	3
10317.00001	0	3	0	4	1	2	3	0	3	0	0	3	4	3
10317.00001	0	3	0	1	2	1	1	2	4	0	1	3	4	1
10317.00001	0	1	1	4	2	2	0	2	3	0	1	2	3	2
10317.00001	0	4	1	4	2	3	4	4	4	0	3	1	2	4
10317.00001	0	4	0	4	3	1	1	3	2	0	4	2	2	4
10317.00001	0	4	1	4	1	0	4	4	3	0	2	0	1	4
10317.00001	0	2	0	3	1	0	2	3	4	0	3	3	3	3
10317.00001	0	2	0	2	2	0	4	3	4	1	2	2	3	2
10317.00001	0	4	0	2	1	0	1	4	4	0	4	2	2	4
10317.00001	1	4	0	4	3	3	1	3	4	0	0	1	4	4
10317.00001	1	4	0	4	3	3	1	3	4	0	0	1	4	4
10317.00001	0	4	1	4	1	0	3	3	3	0	4	1	2	4
10317.00001	0	3	1	4	1	4	3	4	5	0	2	1	3	4
10317.00001	0	1	1	2	1	4	3	2	4	0	3	1	1	3
10317.00001	0	3	1	4	3	0	1	1	4	0	0	2	4	4
10317.00001	0	2	1	2	1	0	3	1	3	0	3	2	3	2
10317.00001	0	3	1	4	3	0	4	3	3	0	3	1	3	4
10317.00001	0	4	1	4	1	3	3	1	4	0	1	3	3	4
10317.00001	0	3	1	4	1	1	3	4	4	0	1	2	3	3
10317.00001	0	3	1	0	3	1	2	0	4	0	1	1	2	2
10317.00001	0	4	1	2	1	1	3	3	3	1	2	1	3	4
10317.00001	1	4	1	1	1	4	3	4	5	0	0	3	4	4
10317.00001	0	1	1	3	1	3	3	2	4	0	1	1	3	3
10317.00001	0	2	1	3	1	1	3	4	3	1	4	0	4	4
10317.00001	0	1	1	4	1	4	2	1	4	0	2	1	1	2
10317.00001	0	3	1	3	2	3	2	1	3	0	2	2	3	3
10317.00001	0	3	0	1	1	3	2	1	3	0	0	1	3	4
10317.00001	0	3	1	3	2	1	3	3	5	0	0	3	4	3
10317.00001	0	2	0	4	2	0	2	4	5	0	1	2	4	4
10317.00001	0	2	0	3	3	0	3	2	5	0	1	3	4	4
10317.00001	0	1	1	2	2	1	4	1	3	0	3	2	4	4
10317.00001	0	4	0	4	1	0	3	4	3	0	1	2	3	3
10317.00001	0	4	1	4	0	4	3	1	4	0	1	1	4	2
10317.00001	0	2	1	4	2	0	3	0	2	4	0	1	3	2
10317.00001	0	2	1	4	2	0	3	0	2	4	0	1	3	2
10317.00001	0	2	0	3	2	4	3	2	3	2	3	3	4	3
10317.00001	0	3	0	4	3	0	0	4	4	0	0	2	2	4
10317.00001	0	3	0	3	1	0	4	2	4	0	3	3	4	3
10317.00001	0	3	0	3	3	3	3	4	2	0	4	0	3	4
10317.00001	0	3	1	3	3	3	3	4	4	0	4	0	3	4
10317.00001	0	2	0	4	1	4	1	0	3	0	3	2	3	3
10317.00001	0	3	1	4	1	0	3	4	4	0	4	2	3	4
10317.00001	0	1	0	4	2	0	2	4	4	0	2	3	4	4
10317.00001	0	1	0	4	0	0	0	2	3	0	4	4	4	1
10317.00001	0	3	1	4	2	0	2	3	3	0	1	2	3	4
10317.00001	0	3	0	3	3	1	2	3	3	0	3	2	3	3
10317.00001	0	3	1	4	1	0	4	4	5	0	2	3	3	3
10317.00001	0	2	0	4	4	4	2	4	4	0	4	3	4	4
10317.00001	0	3	1	2	2	4	4	3	4	0	2	3	3	4
10317.00001	0	2	1	4	2	0	2	4	4	0	3	2	4	4
10317.00001	0	3	1	1	2	0	3	1	3	0	2	3	4	3
10317.00001	0	4	1	4	2	4	3	1	4	0	0	1	4	4
10317.00001	0	3	1	3	1	0	2	3	4	0	1	1	4	4
10317.00001	0	3	1	0	2	0	2	2	4	0	2	2	4	3
10317.00001	1	2	0	2	1	0	1	1	3	2	3	2	2	2
10317.00001	0	4	0	4	1	1	2	1	2	0	2	2	4	2
10317.00001	0	3	0	4	3	1	3	3	4	0	0	3	4	4
10317.00001	0	2	1	1	1	4	4	4	3	0	3	3	4	4
10317.00001	0	2	0	3	1	1	1	1	4	0	3	2	3	3
10317.00001	0	4	0	4	3	0	4	3	3	2	2	3	4	3
10317.00001	1	3	1	3	2	0	3	1	4	0	0	2	3	4
10317.00001	0	4	0	1	2	3	3	0	3	0	2	1	2	3
10317.00001	0	3	1	4	1	4	4	3	3	0	1	3	4	4
10317.00001	1	3	0	1	1	1	3	4	3	3	0	1	2	3
10317.00001	0	3	1	3	1	4	3	3	3	0	2	0	2	3
10317.00001	0	1	0	0	1	1	3	3	5	1	4	2	3	3
10317.00001	0	3	1	3	2	2	4	3	4	0	3	2	3	3
10317.00001	0	3	1	2	1	4	2	3	2	1	2	3	3	3
10317.00001	0	3	1	1	1	0	4	3	4	2	0	2	4	3
10317.00001	0	2	1	4	2	3	1	0	5	0	1	2	4	4
10317.00002	0	2	0	3	2	0	3	2	2	1	3	2	3	3
10317.00002	0	4	0	4	1	0	1	3	5	4	4	2	4	4
10317.00002	0	4	0	4	3	1	4	3	4	0	3	3	4	4
10317.00002	0	4	1	3	2	3	2	3	4	0	3	1	3	4
10317.00002	0	2	1	3	2	3	3	2	2	2	3	2	3	3
10317.00002	0	2	0	3	1	1	4	1	3	0	3	2	4	4
10317.00002	0	1	0	1	1	1	2	2	4	0	2	3	3	2
10317.00002	1	3	0	0	1	1	3	3	4	2	2	2	3	3
10317.00002	0	3	1	3	3	1	4	3	3	0	2	1	3	3
10317.00002	0	3	1	4	1	2	2	1	4	0	0	3	4	4
10317.00002	0	4	0	4	1	0	3	3	3	0	4	3	4	4
10317.00002	0	3	1	3	1	0	2	3	4	0	4	2	4	3
10317.00002	0	3	1	4	2	4	3	4	4	0	3	2	3	3
10317.00002	0	4	1	2	2	0	4	2	3	1	1	2	3	4
10317.00002	0	4	0	1	2	0	2	3	3	0	2	4	4	4
10317.00002	0	4	0	4	2	0	4	4	4	1	3	1	4	4
10317.00002	0	2	0	4	3	0	3	4	4	2	2	2	4	3
10317.00002	0	3	1	4	2	3	4	4	3	0	3	1	3	4
10317.00002	0	3	1	4	1	0	2	2	3	0	3	2	3	3
10317.00002	0	3	1	4	1	0	4	3	4	0	4	1	4	4
10317.00002	0	2	1	3	0	2	4	2	4	0	2	0	4	4
10317.00002	0	4	1	4	2	1	4	4	4	0	2	2	4	3
10317.00002	0	4	1	4	2	1	4	4	4	0	2	2	4	3
10317.00002	0	4	0	2	1	3	2	3	2	0	4	1	3	4
10317.00002	0	4	1	4	0	3	2	4	3	0	0	0	0	4
10317.00002	0	4	1	3	2	4	2	4	3	1	4	1	4	4
10317.00002	0	2	1	3	1	4	1	0	4	0	4	3	4	3
10317.00002	0	3	0	1	1	0	1	4	5	0	0	3	4	4
10317.00002	0	3	0	4	1	0	3	3	3	1	3	2	3	3
10317.00002	0	3	1	2	1	3	2	4	4	1	3	3	4	3
10317.00002	0	3	1	4	3	3	4	4	3	0	0	2	4	3
10317.00002	0	3	1	4	2	1	2	4	5	0	3	0	4	4
10317.00002	0	3	1	4	1	4	3	4	4	0	0	0	0	4
10317.00002	0	2	1	4	1	4	2	4	4	0	2	2	4	4
10317.00002	0	4	1	4	1	1	1	4	4	0	3	3	4	3
10317.00002	0	3	0	4	4	2	3	4	3	0	2	0	4	4
10317.00002	0	3	1	4	2	1	2	3	4	0	1	2	4	4
10317.00002	0	4	0	3	1	2	0	3	3	0	3	3	4	4
10317.00002	1	2	0	4	1	4	3	2	2	2	3	2	3	2
10317.00002	0	2	1	3	1	1	3	2	3	1	1	1	2	3
10317.00002	0	2	1	3	0	0	3	1	5	0	3	0	3	4
10317.00002	0	1	1	4	2	3	1	3	2	0	2	3	4	4
10317.00002	0	2	1	4	3	1	3	4	3	0	1	0	3	4
10317.00002	0	4	1	4	2	4	3	4	2	0	1	0	2	4
10317.00002	0	3	1	4	1	2	3	3	4	0	2	1	3	4
10317.00002	0	4	1	4	1	0	3	2	5	1	1	1	3	3
10317.00002	0	4	1	4	2	4	4	4	4	0	3	0	1	4
10317.00002	0	3	1	4	2	2	4	3	3	0	1	1	2	4
10317.00002	0	3	1	4	1	4	4	2	5	0	4	3	3	4
10317.00002	0	4	0	3	2	4	4	4	5	0	1	2	2	4
10317.00002	0	2	1	2	1	4	3	2	3	0	1	0	1	3
10317.00002	0	3	1	3	0	0	4	4	4	0	0	0	4	4
10317.00002	0	4	1	2	1	4	2	4	4	0	0	3	4	4
10317.00002	0	3	1	4	3	3	4	4	5	0	3	1	3	4
10317.00002	0	1	1	3	1	0	2	3	5	0	2	2	4	3
10317.00002	0	2	1	0	2	0	3	2	4	3	4	3	4	3
10317.00002	1	2	0	3	1	1	3	3	3	0	3	1	3	3
10317.00002	0	2	1	4	1	0	3	3	3	1	4	2	2	4
10317.00002	0	2	1	3	2	1	3	2	4	0	1	1	3	4
10317.00002	0	3	1	2	1	4	4	1	3	1	3	2	4	4
10317.00002	0	3	1	4	2	2	4	3	4	0	2	2	2	3
10317.00002	0	3	1	1	1	2	2	1	5	0	1	3	4	3
10317.00002	0	3	0	4	3	0	4	1	4	0	1	3	0	4
10317.00002	0	3	0	4	1	4	3	3	3	0	1	2	3	4
10317.00002	0	3	0	4	2	0	4	4	3	0	3	1	3	4
10317.00002	0	4	1	4	2	0	3	3	4	0	3	1	3	4
10317.00002	0	3	0	4	0	1	0	4	5	0	0	0	0	0
10317.00002	0	3	1	3	2	1	2	3	3	0	0	2	3	4
10317.00002	0	1	0	4	1	1	2	2	4	0	3	2	3	3
10317.00002	0	2	0	3	2	0	3	0	3	1	2	3	3	3
10317.00002	0	3	1	4	2	3	2	4	5	1	1	0	3	4
10317.00002	0	4	0	4	2	4	2	2	4	1	4	2	3	3
10317.00002	0	4	1	3	2	0	3	3	3	0	3	0	3	3
10317.00002	0	2	0	2	2	1	2	1	4	0	0	3	3	3
10317.00002	0	3	1	4	1	2	2	3	5	0	2	2	3	4
10317.00002	0	4	0	4	1	4	3	3	4	1	1	0	3	3
10317.00002	0	3	1	3	1	1	2	3	4	0	3	2	4	4
10317.00002	0	4	1	4	2	4	1	1	5	0	0	2	4	4
10317.00002	0	2	0	3	2	1	3	2	4	1	4	3	4	3
10317.00002	1	2	0	4	2	3	4	2	5	1	2	2	3	3
10317.00002	0	1	1	1	2	2	1	0	1	2	1	2	1	1
10317.00002	0	4	1	4	2	2	2	1	4	0	0	3	4	1
10317.00002	0	4	0	4	3	4	3	3	4	0	0	1	1	3
10317.00002	0	4	1	4	0	0	4	1	4	0	2	0	3	4
10317.00002	0	3	1	4	2	0	3	4	4	1	3	2	3	3
10317.00002	0	3	0	4	2	3	0	3	4	0	3	1	3	3
10317.00002	0	3	1	4	2	4	1	4	3	0	1	1	3	3
10317.00002	0	3	0	3	3	1	1	4	5	0	0	2	1	2
10317.00002	0	3	0	4	3	1	4	4	4	0	0	2	4	4
10317.00002	0	2	0	2	2	0	3	4	5	0	0	1	3	4
10317.00002	0	2	0	2	2	0	3	4	5	0	0	1	3	4
10317.00002	1	2	1	1	2	1	3	4	4	0	2	1	3	4
10317.00002	0	2	0	4	2	1	3	4	4	0	0	3	4	3
10317.00002	0	3	0	3	2	2	1	2	4	1	1	3	3	3
10317.00002	1	2	1	4	2	2	2	2	3	1	3	1	2	3
10317.00002	0	4	0	3	3	2	4	1	5	0	2	1	1	2
10317.00002	1	2	1	2	0	4	3	4	4	1	3	0	1	3
10317.00002	0	3	0	4	2	2	3	2	3	2	2	2	3	2
10317.00002	0	3	1	4	2	4	3	1	3	0	3	2	4	4
10317.00002	0	4	0	4	1	0	4	3	3	0	2	2	3	4
10317.00002	0	3	1	4	2	1	4	3	3	1	1	0	2	4
10317.00002	0	3	1	4	2	0	3	1	2	0	0	3	4	4
10317.00002	0	3	1	4	2	1	0	4	4	1	0	1	1	4
10317.00002	0	3	1	3	0	0	1	3	5	0	0	0	0	4
10317.00002	0	3	0	3	1	0	3	3	3	3	0	1	1	3
10317.00002	0	0	1	0	1	0	1	3	2	0	2	2	3	3
10317.00002	0	4	0	2	2	1	3	1	5	0	2	4	4	2
10317.00002	0	2	1	2	2	0	3	0	4	0	3	2	4	3
10317.00002	0	3	1	3	2	2	3	3	4	1	0	0	3	3
10317.00002	0	4	0	4	3	1	3	4	5	0	4	2	4	3
10317.00002	0	3	1	4	2	4	0	4	4	0	0	0	1	4
10317.00002	0	3	0	3	2	1	2	2	3	0	3	2	4	2
10317.00002	0	3	0	3	2	1	2	2	3	0	3	2	4	2
10317.00002	0	3	1	3	3	0	4	1	4	0	0	3	3	4
10317.00002	0	2	1	4	1	0	4	0	3	0	3	3	4	4
10317.00002	0	2	1	4	1	0	4	0	3	0	3	3	4	4
10317.00002	0	3	0	4	0	4	4	0	3	0	4	0	4	4
10317.00002	0	3	1	4	2	3	4	0	3	0	0	3	4	3
10317.00002	0	3	0	3	2	3	2	2	4	0	0	3	3	3
10317.00002	0	3	0	4	3	0	3	4	4	0	3	3	3	3
10317.00002	0	2	1	0	0	0	2	1	4	0	3	0	2	2
10317.00002	1	4	1	4	2	4	2	1	2	0	3	1	4	4
10317.00002	0	4	1	4	3	3	4	4	2	0	2	1	2	4
10317.00002	0	3	0	3	2	4	2	2	3	0	1	3	4	4
10317.00002	0	3	0	3	2	0	2	3	3	0	3	3	3	3
10317.00002	0	3	0	3	1	3	3	4	3	0	4	2	4	3
10317.00002	0	4	1	4	3	4	3	4	3	0	4	3	3	4
10317.00002	0	3	1	4	2	2	2	3	4	1	1	1	3	3
10317.00002	0	3	0	0	3	0	1	2	5	0	3	0	3	4
10317.00002	0	3	1	4	0	1	3	3	4	0	3	1	2	3
10317.00002	0	3	0	3	2	3	1	4	4	0	2	2	4	3
10317.00002	0	4	1	2	2	3	3	3	4	0	4	2	3	3
10317.00002	0	4	1	4	0	4	3	3	3	0	3	0	3	4
10317.00002	0	3	1	4	3	1	1	1	4	0	3	2	4	4
10317.00002	0	1	1	4	0	0	2	4	2	0	4	2	4	3
10317.00002	0	4	0	0	2	0	0	3	5	0	2	1	2	4
10317.00002	0	3	0	4	2	3	3	2	3	0	2	3	4	4
10317.00002	0	3	1	4	1	4	4	2	3	0	3	1	3	4
10317.00002	0	3	1	4	3	4	1	1	4	2	3	2	4	4
10317.00002	0	4	0	0	2	0	3	4	5	0	0	2	4	4
10317.00002	0	3	1	4	2	3	3	4	3	0	1	2	3	3
10317.00002	0	2	0	4	3	4	4	2	4	0	3	1	2	4
10317.00002	0	3	1	1	3	1	1	0	5	0	0	0	1	4
10317.00002	0	4	1	4	1	0	1	3	3	0	4	3	3	4
10317.00002	0	1	1	0	1	0	2	1	5	4	2	2	3	2
10317.00002	0	2	1	4	1	4	4	2	3	0	3	2	2	3
10317.00002	0	2	1	2	2	3	3	1	3	0	2	3	3	3
10317.00002	0	4	0	4	2	4	4	1	4	1	0	2	4	3
10317.00002	0	3	1	4	2	1	3	4	4	0	3	0	0	4
10317.00002	0	3	0	4	2	1	2	1	4	0	1	2	4	3
10317.00002	0	0	0	4	1	0	1	2	3	0	4	3	3	2
10317.00002	0	4	1	4	0	4	4	2	2	0	2	0	1	4
10317.00002	0	1	0	2	2	0	3	2	5	0	3	3	3	3
10317.00002	0	3	1	3	3	4	4	2	4	0	0	3	4	4
10317.00002	0	4	1	1	2	0	3	3	3	0	0	2	3	3
10317.00002	0	3	1	4	3	0	1	3	4	0	1	0	0	4
10317.00002	0	3	0	4	2	0	3	2	4	1	0	2	4	3
10317.00002	0	2	0	4	3	3	3	2	4	0	0	1	2	4
10317.00002	0	1	0	4	3	3	1	1	3	0	0	0	4	1
10317.00002	0	1	0	4	3	3	1	1	3	0	0	0	4	1
10317.00002	0	2	0	3	3	2	3	3	4	0	3	3	3	3
10317.00002	0	3	1	1	2	0	2	2	4	0	4	1	3	4
10317.00002	0	4	1	2	2	0	2	3	5	0	4	1	2	4
10317.00002	0	4	1	4	0	1	2	4	4	0	4	0	2	4
10317.00002	0	4	1	4	0	0	1	4	4	0	4	0	1	4
10317.00002	0	2	1	3	0	0	4	3	2	0	3	0	1	2
10317.00002	0	1	0	3	3	1	4	3	3	0	3	2	4	4
10317.00002	0	3	0	1	2	0	1	1	4	1	3	3	4	3
10317.00002	0	3	0	4	1	1	2	0	3	0	3	3	4	0
10317.00002	0	3	0	3	1	1	1	2	3	1	3	2	2	3
10317.00002	0	4	0	4	1	0	4	1	3	0	4	3	4	4
10317.00002	0	3	1	4	2	1	3	3	4	0	2	1	2	3
10317.00002	0	1	1	4	0	3	3	2	3	0	3	3	4	3
10317.00002	0	3	1	4	2	3	3	4	4	0	4	1	2	4
10317.00002	0	4	0	4	2	0	3	4	3	0	3	1	3	4
10317.00002	0	4	0	3	2	0	3	3	3	0	3	1	3	4
10317.00002	0	4	1	4	3	1	4	3	4	0	0	2	3	3
10317.00002	0	1	0	4	2	0	2	3	5	0	0	1	1	3
10317.00002	0	3	1	2	3	0	0	0	4	0	0	3	3	4
10317.00002	0	2	0	4	2	0	4	4	3	0	0	2	4	4
10317.00002	0	3	1	4	2	3	3	2	4	0	2	0	1	4
10317.00002	0	3	1	4	2	3	3	2	4	0	2	0	1	4
10317.00002	0	1	1	3	1	0	1	1	5	0	1	1	3	3
10317.00002	0	2	1	3	2	0	3	2	3	0	4	3	3	4
10317.00002	0	3	0	4	0	2	4	4	4	0	1	2	4	3
10317.00002	0	3	0	2	2	0	2	3	3	1	2	2	3	3
10317.00002	0	4	1	3	3	4	0	2	2	0	4	2	3	4
10317.00002	0	4	1	4	2	0	4	4	3	0	0	3	4	4
10317.00002	0	4	1	1	1	0	2	1	2	1	4	1	4	3
10317.00002	0	0	1	3	2	0	2	1	3	0	3	1	3	2
10317.00002	0	0	0	4	3	1	0	3	3	1	2	2	4	4
10317.00002	0	3	0	2	1	0	3	2	4	4	4	1	3	3
10317.00002	0	3	0	4	4	4	0	1	5	0	0	3	3	4
10317.00002	0	4	0	4	2	1	0	4	5	0	4	3	3	4
10317.00002	0	4	1	3	2	1	0	1	5	0	4	1	4	4
10317.00002	0	4	1	1	0	2	2	3	3	0	2	0	2	4
10317.00002	1	2	0	3	1	4	0	1	5	1	2	3	4	3
10317.00002	0	1	1	2	1	1	2	2	4	0	2	3	4	3
10317.00002	0	3	1	3	2	4	0	2	4	0	1	3	3	4
10317.00002	0	2	1	2	3	1	3	2	4	1	4	3	3	3
10317.00002	0	2	0	4	2	3	3	4	3	2	4	3	4	4
10317.00002	0	3	1	1	2	4	4	3	5	1	2	2	3	4
10317.00002	0	3	0	4	2	2	3	1	4	0	1	4	4	4
10317.00002	0	4	0	4	3	0	4	2	4	0	3	1	3	4
10317.00002	0	2	0	4	2	3	4	3	4	1	2	1	3	2
10317.00002	0	4	0	4	2	4	1	3	4	0	4	1	3	2
10317.00002	0	3	1	4	2	1	4	4	4	0	3	1	3	4
10317.00002	0	0	0	1	1	0	3	2	4	0	2	1	2	3
10317.00002	0	2	1	4	1	0	4	2	5	0	3	1	4	4
10317.00002	0	1	1	3	1	3	4	1	5	0	2	1	1	4
10317.00002	0	3	1	4	0	1	4	4	3	0	4	0	3	4
10317.00002	0	2	0	4	0	0	3	3	4	2	3	3	3	3
10317.00002	0	1	1	3	1	2	3	2	5	2	3	1	3	1
10317.00002	0	4	0	3	2	4	3	3	4	0	0	1	3	4
10317.00002	0	2	1	4	1	0	2	1	4	0	0	4	4	4
10317.00002	0	3	1	4	2	3	2	3	4	0	3	3	4	4
10317.00002	0	3	1	2	1	0	3	2	2	0	4	2	3	3
10317.00002	0	3	0	4	2	2	3	3	4	0	3	2	3	4
10317.00002	0	3	1	3	2	4	3	4	4	0	4	2	3	4
10317.00002	0	3	0	4	2	2	4	2	4	0	4	3	4	4
10317.00002	0	4	0	4	2	1	3	4	5	0	1	2	3	4
10317.00002	0	1	0	3	2	2	3	2	3	3	2	2	3	2
10317.00002	0	2	1	0	1	0	0	2	5	0	0	3	4	4
10317.00002	0	2	0	4	3	3	3	3	4	0	3	1	3	3
10317.00002	0	2	1	3	0	2	0	1	4	0	1	1	3	4
10317.00002	0	2	0	1	1	1	2	3	4	1	1	2	3	3
10317.00002	0	2	1	4	2	1	3	2	5	0	3	3	4	3
10317.00002	0	0	0	3	2	0	3	1	2	2	3	3	3	2
10317.00002	0	1	1	4	0	0	4	3	3	0	3	0	0	4
10317.00002	0	3	0	4	0	0	1	0	2	0	0	4	4	4
10317.00002	0	3	0	2	4	1	1	1	4	0	1	1	0	2
10317.00002	0	4	0	4	3	0	3	2	5	0	3	2	3	3
10317.00002	0	1	1	1	2	0	3	2	2	0	3	0	2	3
10317.00002	1	4	0	3	0	4	0	3	5	0	2	3	3	2
10317.00002	0	0	0	0	2	2	4	2	5	0	1	0	2	3
10317.00002	0	3	0	4	1	4	0	4	5	0	0	2	4	4
10317.00002	0	3	0	1	0	3	1	1	5	1	2	2	4	1
10317.00002	0	1	0	4	2	4	4	3	4	0	3	2	3	4
10317.00002	0	3	0	1	0	4	2	4	5	0	0	3	4	4
10317.00002	0	4	0	3	0	3	2	4	5	3	3	0	0	3
10317.00002	0	2	0	2	1	0	3	1	5	2	0	2	4	3
10317.00002	0	1	1	2	1	1	4	3	3	0	1	3	3	3
10317.00002	0	2	0	2	2	0	1	0	5	0	3	4	4	4
10317.00002	0	2	0	2	2	0	1	0	5	0	3	4	4	4
10317.00002	0	3	0	0	0	2	0	2	5	0	1	2	3	0
10317.00002	0	3	0	2	0	0	3	2	5	0	3	2	3	3
10317.00002	0	2	0	1	2	4	1	0	5	0	0	2	2	4
10317.00002	0	3	0	4	0	0	4	3	5	1	1	0	1	3
10317.00002	0	4	1	4	0	0	4	3	5	1	4	0	2	3
10317.00002	1	2	1	4	0	3	0	2	4	0	0	0	0	2
10317.00002	0	2	1	3	1	0	0	3	3	0	2	0	0	3
10317.00002	0	4	1	0	0	4	0	4	5	0	4	0	0	4
10317.00002	0	4	0	1	0	4	0	4	5	0	0	0	0	2
10317.00002	0	3	0	1	2	0	4	4	4	0	4	0	3	4
10317.00002	0	1	0	0	1	0	3	3	5	0	2	2	4	3
10317.00002	0	4	1	0	0	0	1	0	5	0	4	0	1	0
10317.00002	0	4	1	0	0	0	1	0	5	0	4	0	1	0
10317.00002	0	2	1	1	1	4	3	4	5	0	0	3	4	3
10317.00002	0	4	0	4	1	1	0	1	5	0	3	3	4	4
10317.00002	0	3	0	3	1	1	0	1	5	0	4	3	4	4
10317.00002	0	2	1	4	2	1	4	4	5	0	0	3	4	3
10317.00002	0	1	1	1	0	0	2	1	4	3	0	2	3	1
10317.00002	0	3	0	3	0	0	2	3	5	0	0	2	3	2
10317.00002	0	3	1	1	0	2	1	3	5	0	0	2	3	2
10317.00002	0	3	0	4	1	0	4	3	3	1	3	1	3	4
10317.00002	0	2	1	3	1	2	3	1	3	0	4	4	4	4
10317.00002	1	3	0	4	1	0	3	4	4	0	0	3	4	4
10317.00002	0	4	0	4	1	0	1	2	4	3	3	2	3	2
10317.00002	1	1	1	3	2	0	4	4	5	0	3	2	4	4
10317.00002	0	4	1	3	4	0	0	0	3	0	2	0	0	0
10317.00002	0	4	0	4	1	1	0	4	4	0	0	2	1	4
10317.00002	0	4	0	3	3	3	3	3	3	1	0	2	3	4
10317.00002	0	4	1	1	3	1	1	0	4	2	1	1	4	3
10317.00002	0	2	1	4	1	2	0	3	5	0	3	3	4	4
10317.00002	0	2	0	2	3	0	3	3	4	0	3	2	3	3
10317.00002	0	1	1	4	3	4	4	4	4	0	1	2	3	4
10317.00002	0	1	0	2	2	0	3	2	3	0	3	3	3	4
10317.00002	0	1	0	3	2	0	2	3	2	2	4	2	2	4
10317.00002	0	3	0	4	1	2	3	0	5	0	4	4	4	3
10317.00002	0	3	1	4	1	0	4	1	5	0	1	2	3	4
10317.00002	0	3	0	4	2	0	4	4	5	0	4	3	4	4
10317.00002	0	2	0	2	2	1	4	0	4	1	4	2	4	3
10317.00002	0	1	0	3	2	3	3	2	2	0	3	3	3	3
10317.00002	0	3	1	4	2	0	4	1	4	4	4	1	3	3
10317.00002	0	2	0	4	1	2	4	4	3	1	2	2	2	3
10317.00002	0	2	1	3	1	1	3	1	4	1	1	3	3	2
10317.00002	0	4	1	4	3	0	1	4	4	0	1	3	3	4
10317.00002	0	2	1	3	2	2	3	1	4	0	0	3	4	4
10317.00002	0	3	1	3	2	0	3	3	4	0	3	1	1	3
10317.00002	0	4	0	4	1	2	1	4	3	0	4	1	0	4
10317.00002	0	4	1	4	3	1	1	3	4	0	1	2	3	4
10317.00002	0	3	1	4	2	0	3	2	4	0	4	2	2	2
10317.00002	0	4	1	4	0	0	4	4	4	0	3	0	3	4
10317.00002	0	2	0	1	2	0	4	3	4	1	2	1	3	4
10317.00002	0	4	0	4	1	3	3	4	3	1	4	2	3	4
10317.00002	0	2	1	1	1	4	1	4	5	0	1	3	4	3
10317.00002	0	0	1	2	2	1	1	1	3	0	4	3	4	4
10317.00002	0	0	0	1	2	0	2	1	2	0	4	3	4	3
10317.00002	0	3	0	4	2	4	4	4	4	0	0	2	2	3
10317.00002	0	2	1	2	2	1	3	2	4	1	2	3	3	3
10317.00002	1	4	0	4	1	4	2	2	3	4	1	3	1	2
10317.00002	1	4	0	4	1	4	2	2	3	4	1	3	1	2
10317.00002	0	3	0	3	1	0	3	2	4	1	3	3	4	3
10317.00002	0	3	1	1	1	1	2	2	4	0	1	3	3	4
10317.00002	0	1	0	2	1	1	2	2	2	0	3	1	4	4
10317.00002	0	2	0	2	2	0	3	1	3	0	2	3	3	3
10317.00002	0	2	1	2	1	0	3	1	3	0	2	3	3	3
10317.00002	0	4	1	2	2	1	3	3	4	2	1	3	4	4
10317.00002	0	4	0	4	1	0	2	3	3	3	1	3	4	4
10317.00002	0	2	0	4	2	3	2	4	3	0	1	2	2	4
10317.00002	0	1	1	4	2	0	1	2	1	2	1	2	2	2
10317.00002	0	2	1	1	2	0	2	4	4	0	4	2	2	3
10317.00002	0	1	1	0	1	0	0	0	5	0	0	1	2	0
10317.00002	0	2	0	3	1	0	3	3	3	0	4	2	3	2
10317.00002	0	3	1	3	2	4	3	4	3	1	4	1	2	3
10317.00002	0	2	1	2	1	1	3	2	5	0	3	2	4	4
10317.00002	0	1	0	2	1	0	2	2	2	0	2	4	4	4
10317.00002	0	3	1	4	2	3	3	3	3	1	4	2	3	4
10317.00002	0	4	0	4	3	4	3	4	3	1	4	2	4	4
10317.00002	1	2	1	4	1	4	2	3	4	0	4	3	3	4
10317.00002	1	3	1	4	2	1	4	4	4	0	4	1	3	4
10317.00002	0	3	0	3	2	1	3	3	4	2	1	2	2	3
10317.00002	0	2	0	4	1	0	1	0	5	0	2	4	3	1
10317.00002	0	0	1	4	0	1	0	0	3	0	0	1	3	1
10317.00002	0	3	0	3	0	2	1	0	2	3	2	2	2	0
10317.00002	0	3	0	4	0	0	0	0	4	1	3	3	3	1
10317.00002	0	2	0	4	1	0	2	1	2	0	2	1	2	2
10317.00002	0	1	1	4	0	0	1	1	3	0	1	0	1	2
10317.00002	0	1	1	3	1	4	0	3	4	0	1	2	3	4
10317.00002	0	4	1	2	1	3	0	3	5	0	2	2	3	4
10317.00002	0	2	1	4	1	3	0	2	4	0	1	2	4	3
10317.00002	0	4	1	4	1	0	1	2	4	0	1	0	1	4
10317.00002	0	3	1	2	2	0	1	3	3	0	3	2	3	3
10317.00002	0	4	0	4	2	0	1	3	2	1	3	3	3	3
10317.00002	0	4	1	4	2	4	0	4	4	0	4	3	4	4
10317.00002	1	4	1	4	2	4	2	4	3	0	4	2	4	2
10317.00002	0	2	1	1	3	3	4	3	5	0	4	2	4	4
10317.00002	1	4	1	2	4	2	3	4	5	0	4	2	4	4
10317.00002	0	3	1	4	3	2	4	1	4	1	1	2	4	4
10317.00002	0	4	0	2	1	2	3	4	5	0	4	2	3	4
10317.00002	0	2	0	3	1	0	1	2	5	3	4	3	4	4
10317.00002	0	2	1	0	0	0	3	1	4	0	3	0	2	3
10317.00002	0	4	0	4	1	1	0	1	5	0	0	4	4	4
10317.00002	0	2	1	2	1	0	1	0	3	0	2	3	4	3
10317.00002	0	4	1	4	0	1	4	4	3	0	4	0	3	3
10317.00002	0	4	1	4	0	1	4	4	3	0	4	0	3	3
10317.00002	0	4	1	4	0	0	4	4	5	1	4	0	3	4
10317.00002	0	3	0	4	0	0	4	4	3	1	4	0	3	4
10317.00002	0	4	0	3	2	0	1	4	4	3	3	2	1	3
10317.00002	0	4	0	4	2	4	4	4	4	0	4	3	2	4
10317.00002	0	4	0	3	3	0	2	1	5	0	3	3	4	4
10317.00002	1	3	1	3	0	3	0	2	4	0	1	3	3	2
10317.00002	0	3	0	0	0	0	4	0	5	2	0	0	1	0
10317.00002	0	3	1	1	2	4	4	2	3	0	1	1	3	4
10317.00002	0	3	1	4	0	0	4	3	5	0	4	0	3	4
10317.00002	0	3	1	4	2	4	2	4	3	0	0	3	4	4
10317.00002	0	2	1	0	0	0	3	1	4	0	0	0	0	4
10317.00002	0	2	1	4	1	4	0	2	5	1	0	3	3	3
10317.00002	0	2	1	4	1	1	4	4	5	0	0	2	4	4
10317.00002	0	3	0	4	1	3	2	4	4	1	0	1	4	4
10317.00002	0	4	1	3	3	1	4	3	4	0	3	3	4	4
10317.00002	0	3	1	4	1	0	3	1	5	1	3	1	3	3
10317.00002	0	3	0	4	1	4	0	2	3	0	0	4	4	4
10317.00002	0	2	1	4	2	2	3	3	5	0	1	2	3	4
10317.00002	0	1	0	3	2	2	3	2	3	1	3	2	3	2
10317.00002	0	2	0	4	0	4	1	1	3	0	1	3	0	2
10317.00002	1	4	1	2	2	4	3	2	5	0	1	3	4	3
10317.00002	0	4	0	4	0	0	4	2	4	0	3	0	4	4
10317.00002	0	3	1	4	2	4	4	1	3	0	3	2	4	4
10317.00002	1	3	1	4	1	4	0	0	5	0	3	3	4	4
10317.00002	0	2	1	4	1	0	2	4	4	0	1	1	4	4
10317.00002	0	3	0	4	2	2	3	4	3	0	3	3	3	4
10317.00002	0	3	0	4	3	0	4	1	3	0	2	3	4	4
10317.00002	0	3	0	4	3	0	4	1	3	0	2	3	4	4
10317.00002	0	1	0	1	1	0	3	0	4	0	0	2	4	1
10317.00002	0	0	1	2	2	4	2	0	4	0	0	4	4	4
10317.00002	0	0	1	2	2	4	2	0	4	0	0	4	4	4
10317.00002	0	4	1	4	3	2	4	1	5	0	0	2	4	4
10317.00002	0	3	0	0	1	0	2	3	4	0	3	3	3	2
10317.00002	0	3	0	3	2	2	1	2	3	0	3	4	4	4
10317.00002	0	2	0	4	2	2	3	4	3	0	4	2	3	3
10317.00002	1	3	1	1	1	0	3	3	5	2	3	1	3	3
10317.00002	0	3	1	3	1	0	3	2	4	0	3	3	4	3
10317.00002	0	2	0	3	2	0	3	3	4	2	4	1	4	3
10317.00002	0	3	0	3	0	4	0	4	4	0	2	0	0	4
10317.00002	0	3	1	4	2	4	4	4	5	0	3	1	3	4
10317.00002	0	2	1	4	2	4	0	0	3	0	1	3	4	4
10317.00002	0	3	0	4	2	4	1	2	4	0	1	4	3	4
10317.00002	0	2	0	3	2	3	2	2	4	0	2	2	4	3
10317.00002	0	2	1	3	2	3	3	2	4	1	3	2	3	3
10317.00002	0	1	1	0	2	0	2	0	4	0	3	2	3	2
10317.00002	0	1	0	1	2	0	3	2	2	1	3	2	3	1
10317.00002	0	2	0	4	1	1	4	2	3	0	2	3	2	4
10317.00002	0	0	0	2	3	0	3	2	5	0	1	0	1	4
10317.00002	0	2	1	4	2	1	1	3	3	0	0	2	3	4
10317.00002	0	1	1	3	1	1	3	0	2	0	0	2	4	3
10317.00002	0	3	0	4	0	0	2	4	4	0	0	0	0	4
10317.00002	0	4	0	3	3	4	4	4	4	0	0	0	4	4
10317.00002	0	3	1	1	1	4	4	2	3	0	3	2	3	2
10317.00002	0	4	1	4	3	2	4	3	4	0	3	1	2	4
10317.00002	0	2	0	2	3	0	3	1	3	0	1	0	3	4
10317.00002	1	3	1	4	1	1	4	4	4	0	0	1	4	4
10317.00002	0	0	0	4	1	1	0	1	4	1	4	1	3	1
10317.00002	0	1	1	3	1	2	3	3	4	0	2	2	3	3
10317.00002	0	4	0	4	0	0	0	4	5	0	0	0	0	4
10317.00002	0	2	0	4	0	0	0	0	4	0	0	4	4	4
10317.00002	0	3	1	2	2	4	4	1	3	0	1	3	4	4
10317.00002	0	3	1	3	2	0	3	4	4	0	2	2	2	4
10317.00002	0	4	1	4	0	3	3	0	4	0	3	3	4	1
10317.00002	0	4	1	3	0	4	3	4	4	0	2	0	1	4
10317.00002	0	3	0	4	3	0	3	4	4	0	4	2	3	4
10317.00002	0	3	0	4	3	0	1	3	4	0	3	1	3	4
10317.00002	0	3	0	3	1	1	2	3	4	1	3	3	4	3
10317.00002	0	3	1	4	2	4	4	3	4	3	4	3	4	4
10317.00002	0	3	1	4	1	1	3	3	4	0	0	0	3	4
10317.00002	0	4	0	4	3	0	1	4	3	0	1	2	2	4
10317.00002	0	4	0	4	1	2	2	4	4	1	4	3	4	4
10317.00002	0	3	0	4	3	0	3	2	3	0	2	0	1	3
10317.00002	0	3	1	3	2	0	4	3	3	0	3	3	3	3
10317.00002	0	3	0	3	2	0	3	3	4	1	4	3	3	3
10317.00002	0	4	1	2	3	1	4	2	5	0	2	1	2	4
10317.00002	0	2	1	4	1	3	2	2	5	4	2	1	3	2
10317.00002	0	2	1	3	0	1	3	4	5	2	3	2	4	3
10317.00002	0	4	1	3	2	2	3	4	4	0	2	2	3	4
10317.00002	0	4	0	4	3	4	2	2	5	0	4	2	2	3
10317.00002	0	3	0	2	3	4	3	4	4	0	1	1	4	4
10317.00002	0	4	0	4	2	3	2	4	3	0	4	1	3	3
10317.00002	0	4	0	4	2	4	2	3	2	0	3	3	4	4
10317.00002	0	3	0	3	3	4	2	1	3	0	3	1	1	3
10317.00002	0	4	1	4	2	4	4	4	3	0	4	2	3	4
10317.00002	0	3	0	4	2	4	4	4	4	0	4	2	3	3
10317.00002	0	2	0	4	3	1	3	1	4	1	0	2	2	4
10317.00002	0	1	1	3	2	0	2	2	4	0	1	2	1	2
10317.00002	0	3	0	4	3	2	4	4	3	0	2	1	1	4
10317.00002	0	3	0	4	2	0	4	4	2	1	1	1	1	4
10317.00002	0	3	0	2	2	0	1	2	3	4	3	0	4	3
10317.00002	0	3	1	4	2	2	2	4	5	0	4	3	4	4
10317.00002	0	3	0	3	1	0	3	2	3	2	2	3	4	3
10317.00002	0	4	1	1	2	1	3	4	5	0	2	1	3	4
10317.00002	0	2	0	3	2	0	3	4	4	0	2	2	3	4
10317.00002	0	4	0	1	4	4	4	4	3	0	1	1	1	4
10317.00002	0	4	1	3	2	4	4	4	5	0	2	0	1	4
10317.00002	0	3	1	2	2	3	4	2	3	1	2	2	4	4
10317.00002	0	3	1	2	2	3	4	2	3	1	2	2	4	4
10317.00002	0	3	1	4	3	1	4	3	4	0	2	1	0	3
10317.00002	0	2	0	2	1	2	4	3	4	0	0	3	4	4
10317.00002	0	3	1	2	2	3	2	3	5	0	1	1	2	3
10317.00002	0	3	1	3	1	1	3	2	3	2	3	1	4	4
10317.00002	0	4	1	3	1	4	3	4	4	2	1	2	3	4
10317.00002	1	2	0	4	0	4	3	3	3	0	3	1	3	4
10317.00002	0	4	0	4	2	3	2	2	2	0	0	1	4	4
10317.00002	0	3	0	4	1	3	3	3	3	0	4	1	3	3
10317.00002	0	3	1	2	2	0	3	3	3	0	2	3	3	3
10317.00002	0	3	0	4	1	0	2	1	4	0	3	3	4	1
10317.00002	0	3	0	4	1	0	0	4	4	0	4	1	4	4
10317.00002	0	1	1	3	1	0	3	4	4	0	3	3	4	4
10317.00002	0	4	0	4	1	0	2	2	4	1	2	3	3	3
10317.00002	1	3	0	3	2	4	2	3	4	0	0	0	3	3
10317.00002	0	3	0	4	2	4	4	4	4	0	3	3	4	4
10317.00002	0	4	0	4	2	0	1	4	4	0	2	1	4	4
10317.00002	0	4	0	3	2	4	4	2	4	0	0	2	4	4
10317.00002	0	3	0	4	4	4	2	0	5	0	0	4	4	1
10317.00002	0	3	1	4	2	2	2	4	4	1	4	2	4	4
10317.00002	0	3	1	4	2	2	2	4	4	1	4	2	4	4
10317.00002	0	3	1	4	2	2	2	4	4	1	4	2	4	4
10317.00002	0	3	1	4	2	2	2	4	4	1	4	2	4	4
10317.00002	0	2	1	2	1	0	4	2	3	1	4	2	3	3
10317.00002	1	4	1	4	2	4	2	4	3	0	0	0	2	4
10317.00002	0	3	1	1	2	1	1	3	4	0	1	0	1	3
10317.00002	1	4	0	1	1	3	2	4	2	0	4	2	4	4
10317.00002	0	1	1	2	2	0	0	2	4	3	3	2	4	4
10317.00002	0	4	0	4	0	0	0	3	3	0	3	3	3	4
10317.00002	0	1	1	3	0	4	3	2	5	0	1	0	1	4
10317.00002	0	2	1	4	2	0	2	3	4	0	2	1	3	3
10317.00002	0	3	0	4	2	1	1	3	3	4	2	2	2	3
10317.00002	0	3	0	4	2	0	4	2	4	2	3	3	4	2
10317.00002	0	4	1	4	3	0	3	4	3	1	1	1	2	4
10317.00002	0	3	0	1	1	1	2	3	5	2	4	3	3	3
10317.00002	1	3	0	0	3	4	1	3	4	3	4	2	2	3
10317.00002	0	3	0	4	1	1	1	3	5	1	0	2	3	3
10317.00002	0	3	0	3	1	0	2	2	3	0	1	4	4	2
10317.00002	0	1	0	2	1	0	3	2	3	0	0	3	3	2
10317.00002	0	3	1	2	0	0	2	3	4	0	3	1	3	3
10317.00002	0	1	1	2	2	1	3	2	4	0	2	2	4	3
10317.00002	0	3	0	1	1	0	2	3	5	0	3	2	3	2
10317.00002	0	2	1	4	2	0	3	2	4	0	2	0	3	2
10317.00002	0	3	1	4	0	4	3	2	4	1	3	1	3	2
10317.00002	0	1	0	2	2	0	3	1	3	3	3	2	3	3
10317.00002	0	3	1	3	1	1	4	2	4	0	4	1	3	1
10317.00002	0	3	1	3	2	3	2	3	3	1	3	2	3	3
10317.00002	0	3	1	4	1	0	1	2	3	1	2	2	3	3
10317.00002	0	4	0	4	2	0	3	2	2	0	1	3	3	3
10317.00002	0	3	0	4	3	0	2	3	3	1	2	2	2	4
10317.00002	0	2	1	1	1	0	3	3	4	0	4	2	3	3
10317.00002	0	3	0	4	2	4	1	3	4	0	1	2	3	3
10317.00002	0	2	0	4	4	4	4	1	2	0	0	4	4	4
10317.00002	0	4	0	4	2	1	2	2	5	0	2	1	4	3
10317.00002	0	2	0	4	1	0	3	0	4	0	3	3	3	4
10317.00002	0	4	1	4	2	0	4	4	4	0	3	2	3	4
10317.00002	0	1	0	4	0	1	4	4	4	0	0	0	0	4
10317.00002	0	1	1	4	2	4	3	3	3	0	4	3	3	4
10317.00002	0	1	1	4	0	0	3	4	4	0	3	2	4	4
10317.00002	0	3	1	4	2	0	3	0	5	0	0	3	4	4
10317.00002	0	4	1	4	2	0	3	3	1	1	4	3	3	4
10317.00002	0	3	0	3	2	1	4	4	4	0	2	3	3	4
10317.00002	0	3	1	4	3	0	4	3	5	0	4	3	4	4
10317.00002	0	3	1	3	0	2	3	4	3	0	3	0	2	4
10317.00002	0	3	0	3	1	2	1	2	4	0	1	1	2	2
10317.00002	0	3	1	3	1	3	4	2	5	0	2	2	3	4
10317.00002	0	2	1	4	1	1	4	3	2	0	3	3	4	4
10317.00002	0	3	0	3	1	4	3	4	4	0	3	2	2	4
10317.00002	1	1	1	4	3	0	2	3	3	1	1	3	3	3
10317.00002	0	3	1	4	0	4	2	3	5	1	1	2	4	3
10317.00002	0	4	1	4	2	0	4	4	4	0	1	3	3	3
10317.00002	0	3	1	4	0	4	2	4	4	0	3	0	2	4
10317.00002	0	4	1	4	0	4	4	3	4	0	1	0	0	3
10317.00002	0	1	1	4	1	0	3	4	3	0	4	2	3	4
10317.00002	0	1	1	4	0	1	2	3	5	1	4	2	3	3
10317.00002	0	4	1	4	1	4	2	4	4	0	3	1	3	3
10317.00002	0	1	1	4	2	1	4	3	5	0	4	3	3	4
10317.00002	0	3	1	1	2	3	3	1	4	0	3	2	4	3
10317.00002	0	3	0	2	2	4	3	0	4	0	4	3	4	1
10317.00002	0	2	1	4	1	1	3	3	4	0	2	0	1	3
10317.00002	0	3	1	4	1	1	2	3	4	0	4	2	3	4
10317.00002	0	2	0	4	1	0	2	4	4	0	4	3	3	4
10317.00002	0	3	0	4	0	3	3	2	4	0	2	0	2	4
10317.00002	1	4	0	4	2	4	1	4	5	0	0	1	3	4
10317.00002	0	3	1	4	2	4	1	3	4	0	3	1	4	4
10317.00002	0	3	0	1	0	1	1	3	2	0	4	3	3	1
10317.00002	0	2	0	4	2	0	3	0	4	0	4	3	4	3
10317.00002	0	3	1	4	1	2	3	2	4	0	4	2	4	4
10317.00002	0	4	0	4	1	4	4	4	4	0	4	3	3	4
10317.00002	0	2	1	4	1	1	4	4	3	0	4	3	3	4
10317.00002	0	4	0	1	2	0	1	3	4	2	3	2	4	3
10317.00002	0	4	0	3	1	0	2	3	4	2	4	3	4	4
10317.00002	1	3	1	4	2	1	1	3	4	0	4	3	3	4
10317.00002	0	3	0	4	2	4	4	1	4	0	3	2	4	2
10317.00002	0	1	1	2	2	3	0	1	4	0	0	3	3	4
10317.00002	0	4	1	1	1	1	2	2	5	0	4	3	3	3
10317.00002	0	4	0	4	0	0	4	4	4	0	4	0	0	4
10317.00002	0	4	1	4	2	0	0	4	5	0	4	2	3	4
10317.00002	0	4	1	4	1	0	0	4	5	0	4	2	3	4
10317.00002	0	3	0	3	2	0	3	4	5	2	4	3	3	3
10317.00002	0	2	0	3	2	2	3	4	4	1	0	3	3	4
10317.00002	0	1	0	1	1	0	2	3	4	0	1	2	4	3
10317.00002	0	1	0	3	1	1	1	3	5	1	0	1	4	4
10317.00002	0	3	0	4	2	3	3	3	4	0	2	3	3	3
10317.00002	0	2	1	3	2	3	2	2	4	0	4	2	3	4
10317.00002	0	4	0	2	2	3	2	3	5	0	4	2	3	3
10317.00002	0	4	0	2	2	3	1	4	5	0	3	2	3	3
10317.00002	0	2	0	4	1	1	4	3	4	0	2	3	2	3
10317.00002	0	3	0	4	1	0	2	3	5	0	3	3	4	2
10317.00002	1	3	0	4	1	1	0	3	3	0	3	1	3	4
10317.00002	0	3	1	3	0	2	4	2	3	1	0	1	2	4
10317.00002	0	2	0	3	1	1	3	4	2	1	4	1	2	4
10317.00002	0	3	1	4	0	1	1	2	4	0	3	0	4	4
10317.00002	0	2	0	3	1	1	4	1	5	0	0	4	4	4
10317.00002	0	2	0	3	1	1	4	1	5	0	0	4	4	4
10317.00002	0	3	0	4	1	2	1	1	3	1	4	2	4	3
10317.00002	0	2	1	1	2	0	4	1	4	0	1	3	3	4
10317.00002	0	4	0	2	3	0	3	3	3	0	3	2	2	3
10317.00002	0	2	1	4	2	4	3	4	4	0	4	1	3	4
10317.00002	0	4	0	4	1	4	2	4	4	0	1	1	1	4
10317.00002	1	4	1	4	1	4	3	4	3	0	1	0	1	4
10317.00002	0	3	0	4	2	0	3	3	5	0	2	2	3	3
10317.00002	0	2	1	4	1	0	4	3	5	1	3	2	2	3
10317.00002	1	3	0	4	1	0	4	3	3	1	1	2	3	3
10317.00002	0	2	0	4	2	0	2	2	4	1	3	4	3	3
10317.00002	0	4	1	1	3	4	3	1	4	0	2	0	2	3
10317.00002	0	2	1	3	1	0	3	2	5	1	2	1	3	2
10317.00002	0	1	0	2	1	3	3	2	2	2	3	3	3	2
10317.00002	0	3	1	3	2	0	4	3	4	0	2	1	1	3
10317.00002	0	1	1	3	0	0	2	4	2	0	2	3	3	4
10317.00002	0	4	0	2	2	0	2	2	4	0	1	2	3	2
10317.00002	0	3	1	3	1	0	4	3	4	0	2	1	3	4
10317.00002	0	3	1	2	1	1	0	1	2	0	1	1	1	1
10317.00002	0	2	1	3	3	2	3	2	3	0	1	2	3	3
10317.00002	0	4	0	2	1	0	1	4	3	0	0	0	0	4
10317.00002	0	3	1	4	1	0	3	3	4	0	3	1	3	4
10317.00002	0	3	1	4	1	0	4	4	5	0	2	1	2	4
10317.00002	0	3	0	3	1	3	3	3	3	0	1	2	1	4
10317.00002	0	3	0	4	2	4	3	4	4	0	2	1	1	4
10317.00002	0	3	1	1	2	0	3	4	2	0	3	1	3	4
10317.00002	0	3	1	2	1	0	3	0	3	0	3	2	3	3
10317.00002	0	2	1	4	2	4	4	4	4	0	0	2	4	4
10317.00002	0	2	1	4	2	3	4	4	3	0	3	2	2	4
10317.00002	1	3	0	3	1	3	3	3	2	0	2	1	1	3
10317.00002	0	4	1	3	2	1	3	3	4	0	3	2	4	4
10317.00002	0	3	1	3	1	0	3	4	3	0	3	1	3	4
10317.00002	0	2	0	0	0	4	2	2	5	3	3	2	1	2
10317.00002	0	4	1	1	1	0	2	3	4	0	0	0	0	4
10317.00002	0	3	0	4	1	4	1	3	4	0	0	3	4	4
10317.00002	0	0	1	1	0	0	2	0	4	3	0	2	2	3
10317.00002	0	4	1	4	1	0	2	2	4	0	3	1	4	3
10317.00002	0	4	0	1	2	0	2	1	2	0	1	2	4	4
10317.00002	0	3	0	2	2	0	4	1	4	1	1	2	4	4
10317.00002	1	2	1	2	1	1	2	1	4	1	2	2	2	2
10317.00002	0	2	1	2	1	4	2	4	4	0	4	3	4	2
10317.00002	0	3	1	3	2	4	3	4	4	1	4	2	3	3
10317.00002	0	3	1	4	3	4	4	3	2	0	3	3	4	4
10317.00002	0	2	0	4	2	2	3	2	4	1	1	2	3	3
10317.00002	0	3	1	1	2	4	3	1	4	0	4	3	4	3
10317.00002	0	3	0	3	2	4	3	2	5	0	4	3	4	3
10317.00002	0	3	0	4	3	0	0	0	4	4	0	1	1	2
10317.00002	0	2	1	2	2	0	3	4	5	0	2	2	2	4
10317.00002	0	2	1	2	2	0	3	4	5	0	2	2	2	4
10317.00002	0	3	1	2	0	0	0	4	4	1	0	0	0	4
10317.00002	0	1	1	1	2	0	2	3	2	0	4	0	3	3
10317.00002	1	4	1	4	1	1	3	1	2	0	1	2	2	3
10317.00002	0	3	1	4	2	0	3	1	4	0	1	1	3	4
10317.00002	0	2	0	3	2	1	3	1	3	1	2	3	4	4
10317.00002	0	2	0	3	2	1	3	1	3	1	2	3	4	4
10317.00002	0	3	1	0	1	0	1	2	5	0	3	1	3	3
10317.00002	0	3	1	4	1	0	3	3	5	1	3	1	3	3
10317.00002	0	2	1	4	0	2	4	4	5	0	2	0	2	4
10317.00002	0	4	1	4	2	2	4	3	4	0	3	3	4	4
10317.00002	0	3	1	4	1	0	3	2	1	0	4	0	2	3
10317.00002	0	3	1	4	1	0	3	3	3	1	1	2	3	4
10317.00002	0	4	1	2	1	1	2	4	4	0	2	1	1	4
10317.00002	0	2	1	2	1	1	2	4	4	0	2	1	1	2
10317.00002	0	4	1	2	2	0	4	4	5	0	4	2	4	4
10317.00002	0	2	1	3	3	0	4	2	4	1	3	2	3	3
10317.00002	0	2	1	3	3	0	4	2	4	1	3	2	3	3
10317.00003	1	3	0	4	1	4	3	4	2	0	3	2	4	3
10317.00003	0	2	0	4	1	2	3	4	2	0	2	2	3	3
10317.00003	0	2	1	3	2	0	4	4	4	0	3	1	4	4
10317.00003	0	4	1	2	2	0	3	4	3	0	0	2	4	4
10317.00003	0	4	0	4	1	0	2	3	2	0	1	1	2	3
10317.00003	0	4	1	2	1	0	1	3	4	0	4	1	3	3
10317.00003	0	1	1	1	1	2	4	2	3	1	4	2	4	4
10317.00003	0	3	0	2	1	1	4	4	3	0	4	2	3	3
10317.00003	0	4	1	4	1	0	3	4	4	0	3	1	3	4
10317.00003	0	3	0	4	1	0	3	1	5	0	3	3	3	3
10317.00003	1	2	1	2	1	0	4	4	4	0	3	2	4	4
10317.00003	0	3	0	4	1	1	1	1	3	1	2	2	4	1
10317.00003	0	2	1	3	2	3	3	3	4	1	3	2	3	3
10317.00003	0	3	0	4	3	1	1	2	3	1	1	2	2	3
10317.00003	0	1	0	3	1	1	0	0	3	3	2	1	3	1
10317.00003	0	3	1	4	0	1	1	3	3	0	3	1	3	3
10317.00003	0	1	0	1	1	0	3	1	2	0	0	1	2	4
10317.00003	0	3	0	3	2	1	3	4	4	0	1	0	3	4
10317.00003	0	4	1	4	1	4	3	4	5	0	3	2	4	4
10317.00003	0	3	1	3	1	0	3	2	5	1	2	1	4	2
10317.00003	0	3	0	4	1	0	2	4	3	1	2	2	4	3
10317.00003	0	2	0	2	1	1	1	1	1	3	1	4	3	1
10317.00003	0	1	0	3	1	0	0	1	3	1	1	2	3	3
10317.00003	0	2	0	3	0	0	0	2	4	2	1	1	3	3
10317.00003	0	2	1	4	2	0	2	1	4	0	3	2	4	1
10317.00003	0	3	1	3	1	1	1	3	4	0	2	0	3	3
10317.00003	0	3	1	4	1	0	1	3	4	2	1	0	3	2
10317.00003	0	3	0	2	0	0	2	1	4	1	2	0	1	2
10317.00003	1	3	0	1	3	0	3	4	4	0	1	3	4	4
10317.00003	0	1	1	2	2	0	1	2	2	4	2	3	3	3
10317.00003	0	3	0	3	1	0	2	1	5	1	1	1	2	2
10317.00003	0	3	0	4	1	4	4	2	3	3	1	1	1	2
10317.00003	0	3	0	4	3	0	0	3	3	1	3	2	2	3
10317.00003	0	1	0	0	1	0	0	0	3	4	2	3	3	1
10317.00003	0	3	0	3	1	0	0	3	3	1	2	2	4	3
10317.00003	0	2	0	3	1	0	3	4	4	0	3	0	3	4
10317.00003	0	2	0	3	1	0	2	2	4	0	0	3	2	2
10317.00003	0	4	0	3	1	0	0	1	4	4	1	4	4	2
10317.00003	0	2	1	3	1	0	1	1	3	1	1	3	3	1
10317.00003	0	4	1	1	2	0	3	3	4	0	4	1	2	4
10317.00003	0	3	1	4	2	4	3	2	4	0	0	2	3	4
10317.00003	0	2	0	4	0	3	4	4	4	0	1	0	1	4
10317.00003	0	2	0	1	0	2	3	3	5	0	3	3	3	2
10317.00003	0	3	1	3	0	2	3	3	5	0	3	3	4	2
10317.00003	0	3	1	4	2	0	4	4	5	0	4	2	3	4
10317.00003	0	2	1	3	2	1	4	2	4	0	1	1	3	3
10317.00003	0	1	1	3	3	1	3	2	3	0	2	2	4	4
10317.00003	0	2	0	2	2	1	3	3	3	1	2	2	2	3
10317.00003	0	1	1	4	1	1	2	2	4	0	2	2	4	2
10317.00003	0	2	1	3	1	3	1	2	3	0	1	1	3	4
10317.00003	0	4	0	3	2	0	1	4	3	0	4	1	2	4
10317.00003	0	2	1	1	2	3	3	3	3	0	1	2	3	3
10317.00003	1	2	1	4	2	4	3	0	3	0	0	3	3	4
10317.00003	0	2	0	4	1	0	3	4	2	0	1	1	2	4
10317.00003	0	0	0	4	1	4	3	2	2	0	3	2	3	4
10317.00003	0	3	1	3	0	3	2	3	3	1	3	2	2	4
10317.00003	0	3	0	4	0	1	2	2	3	2	3	0	3	3
10317.00003	0	2	0	4	1	3	2	1	4	0	3	3	4	1
10317.00003	0	3	1	3	0	0	2	2	3	1	2	2	2	2
10317.00003	0	4	0	4	1	1	4	1	5	0	2	2	3	4
10317.00003	1	3	0	3	2	0	1	3	4	0	1	1	1	3
10317.00003	0	3	1	3	1	1	3	3	3	0	3	2	3	3
10317.00003	0	4	0	3	1	0	3	3	3	0	4	3	3	3
10317.00003	1	4	1	4	1	2	4	3	3	0	1	0	2	3
10317.00003	0	2	1	2	2	2	3	2	4	1	3	1	1	3
10317.00003	0	3	1	4	2	0	4	4	4	0	4	1	3	3
10317.00003	0	3	0	3	2	0	3	3	3	0	1	2	3	3
10317.00003	0	4	0	2	1	1	2	3	4	0	2	0	1	3
10317.00003	0	3	0	4	1	1	2	4	4	0	0	0	0	4
10317.00003	0	3	0	4	1	2	3	3	3	2	1	3	4	4
10317.00003	1	3	1	4	2	4	2	4	4	0	1	2	4	4
10317.00003	0	3	1	3	2	1	4	4	4	3	3	1	2	4
10317.00003	0	2	0	4	2	0	4	4	4	0	3	3	4	4
10317.00003	0	3	0	4	2	4	3	3	4	0	4	4	4	4
10317.00003	0	2	1	2	0	0	1	4	5	0	4	0	1	1
10317.00003	0	4	1	4	2	4	2	4	5	0	4	1	4	4
10317.00003	0	3	0	4	2	0	2	2	3	0	3	1	3	3
10317.00003	0	3	0	4	1	3	0	3	3	0	0	1	1	3
10317.00003	0	3	1	4	2	2	3	2	2	0	0	2	3	4
10317.00003	0	3	1	3	2	1	2	3	4	0	3	3	4	3
10317.00003	1	3	1	4	1	2	2	3	4	1	4	1	3	3
10317.00003	0	4	1	1	2	3	1	3	3	0	1	0	2	4
10317.00003	0	2	1	2	1	0	3	1	4	0	2	3	4	4
10317.00003	0	3	1	4	1	0	4	2	4	0	2	2	3	3
10317.00003	0	3	1	4	2	1	3	4	4	1	1	2	4	3
10317.00003	0	4	0	3	1	0	3	4	3	0	1	0	0	4
10317.00003	0	3	1	2	1	0	3	4	5	0	3	2	3	3
10317.00003	0	1	1	3	2	0	4	2	5	1	2	2	2	4
10317.00003	0	3	1	4	1	2	4	2	3	0	1	1	1	4
10317.00003	0	4	1	4	2	0	3	4	4	0	3	1	3	4
10317.00003	0	4	1	0	1	0	3	4	5	0	4	1	3	4
10317.00003	0	3	0	4	2	0	4	3	4	1	4	2	3	4
10317.00003	1	4	0	4	1	1	2	4	3	1	3	2	4	3
10317.00003	0	3	1	4	0	0	3	3	1	1	2	0	2	3
10317.00003	0	3	0	4	0	0	2	4	2	0	1	2	3	3
10317.00003	0	2	0	2	2	0	3	2	3	2	4	3	3	2
10317.00003	0	4	1	4	3	1	3	4	3	0	1	3	4	4
10317.00003	0	2	1	2	0	2	2	2	2	0	4	0	1	4
10317.00003	0	3	0	1	2	1	4	4	3	0	3	1	3	4
10317.00003	0	4	1	4	1	4	0	4	4	0	0	0	0	4
10317.00003	0	3	0	3	2	1	4	2	3	1	4	3	4	3
10317.00003	0	3	0	1	2	0	2	1	2	1	2	2	3	2
10317.00003	1	2	0	4	1	4	2	2	3	0	1	3	3	3
10317.00003	0	4	1	4	2	2	4	4	3	0	2	0	2	4
10317.00003	0	2	1	3	2	4	4	3	3	0	1	2	3	4
10317.00003	0	3	0	4	1	2	3	1	2	0	0	2	2	4
10317.00003	0	2	1	1	2	0	4	3	4	1	4	0	3	3
10317.00003	0	3	1	2	3	4	3	4	3	0	0	1	2	4
10317.00003	0	4	0	2	3	4	3	1	4	0	0	0	2	3
10317.00003	0	4	1	4	0	1	4	4	5	4	2	1	4	4
10317.00003	0	3	0	4	2	0	2	3	3	1	1	1	3	3
10317.00003	0	3	0	4	2	4	2	3	3	1	2	2	2	3
10317.00003	1	3	1	1	2	4	3	0	5	0	3	2	4	4
10317.00003	0	2	1	3	1	0	1	4	5	0	1	1	3	3
10317.00003	0	3	1	4	0	3	2	3	4	0	0	2	2	4
10317.00003	0	2	1	4	1	1	4	2	5	0	1	2	4	3
10317.00003	0	2	0	4	1	2	1	2	5	0	2	1	3	1
10317.00003	0	3	1	4	1	1	3	0	3	0	1	2	2	3
10317.00003	0	4	1	4	2	0	4	2	5	0	2	2	3	3
10317.00003	0	3	0	4	2	0	3	1	4	0	2	2	4	4
10317.00003	0	3	0	4	2	0	4	3	5	0	3	2	2	4
10317.00003	0	4	0	4	2	0	4	2	3	0	4	2	3	4
10317.00003	0	2	1	3	1	3	4	1	4	0	1	2	4	3
10317.00003	0	3	0	3	1	1	3	2	4	0	3	2	4	2
10317.00003	0	4	1	2	1	2	0	4	5	0	2	3	4	3
10317.00003	0	2	1	3	1	3	0	1	3	0	2	4	4	3
10317.00003	0	3	1	4	2	4	1	4	5	0	4	1	2	4
10317.00003	0	1	0	1	2	0	1	1	2	0	0	3	3	2
10317.00003	0	3	0	4	2	0	2	4	3	0	4	3	4	4
10317.00003	0	3	0	4	2	2	2	3	5	1	4	0	1	3
10317.00003	0	4	0	2	1	1	3	3	5	1	4	3	4	3
10317.00003	0	3	0	3	1	1	3	2	3	1	3	2	3	3
10317.00003	0	2	1	4	2	1	3	2	4	1	4	2	4	4
10317.00003	0	3	1	3	0	3	3	4	3	0	2	0	1	3
10317.00003	0	1	1	2	0	0	3	2	3	1	3	0	1	2
10317.00003	0	2	1	1	2	0	3	3	4	1	1	1	4	4
10317.00003	0	3	0	3	2	0	3	4	4	3	0	2	4	4
10317.00003	0	4	0	4	3	0	3	4	3	2	0	4	4	4
10317.00003	0	2	0	3	2	2	3	2	4	2	4	2	3	2
10317.00003	0	2	1	4	1	0	3	1	4	0	3	1	4	2
10317.00003	1	3	0	3	2	4	4	3	3	2	4	2	4	3
10317.00003	0	2	0	1	2	1	4	1	4	2	3	2	3	3
10317.00003	0	4	0	3	1	0	4	4	3	0	2	2	4	4
10317.00003	0	3	0	3	1	2	4	4	5	0	4	3	3	4
10317.00003	0	2	0	4	1	1	3	2	4	0	2	2	3	3
10317.00003	0	2	0	3	2	4	3	1	3	0	4	1	2	2
10317.00003	0	4	1	4	0	1	4	4	5	0	4	2	4	4
10317.00003	0	2	0	3	2	4	2	0	4	0	0	3	3	4
10317.00003	0	2	1	1	2	1	1	2	2	3	3	3	4	2
10317.00003	0	3	1	4	3	4	3	3	3	0	1	0	1	3
10317.00003	0	3	0	3	3	2	3	4	4	1	0	1	4	3
10317.00003	0	3	0	4	2	4	2	0	5	0	2	4	4	4
10317.00003	0	3	0	3	2	0	2	2	5	1	3	3	3	3
10317.00003	0	4	1	4	1	4	1	3	4	0	1	0	4	4
10317.00003	0	3	0	4	1	0	0	0	4	0	1	2	4	4
10317.00003	0	4	0	3	3	0	2	3	5	1	2	2	3	3
10317.00003	0	3	1	4	2	0	3	3	4	0	2	2	3	3
10317.00003	0	3	1	0	1	4	3	2	5	0	2	2	4	4
10317.00003	0	3	1	4	1	3	0	4	2	0	0	0	2	4
10317.00003	0	2	1	3	2	1	4	2	3	0	4	2	3	3
10317.00003	0	2	1	2	1	1	3	2	2	4	3	2	3	3
10317.00003	0	2	0	3	1	1	3	2	1	1	3	3	3	3
10317.00003	0	0	0	2	2	0	2	2	2	0	3	1	3	3
10317.00003	1	1	0	2	1	4	2	2	2	0	1	2	1	2
10317.00003	1	2	0	2	2	0	4	4	3	0	0	2	4	3
10317.00003	0	2	0	2	2	0	1	2	3	1	2	2	1	2
10317.00003	0	2	0	1	2	1	2	2	4	0	1	1	1	4
10317.00003	0	3	0	2	2	1	0	2	5	0	1	1	3	2
10317.00003	0	4	1	3	1	1	4	4	2	0	3	3	4	4
10317.00003	1	1	0	4	2	2	3	4	4	0	0	2	2	4
10317.00003	0	2	0	3	1	4	3	3	3	0	2	2	2	4
10317.00003	0	3	0	4	1	0	2	4	5	1	1	1	2	3
10317.00003	0	4	1	4	2	1	3	2	4	0	4	3	4	3
10317.00003	0	4	0	3	1	1	4	4	5	0	1	2	4	2
10317.00003	0	1	0	4	1	1	4	0	5	0	4	3	4	4
10317.00003	0	4	0	3	0	0	1	3	5	1	4	1	2	2
10317.00003	0	3	1	3	0	0	1	3	5	1	4	2	3	2
10317.00003	0	2	1	3	1	0	2	3	3	0	4	3	4	3
10317.00003	0	3	0	1	2	2	3	2	4	0	2	1	1	3
10317.00003	0	3	0	4	3	0	3	3	4	1	2	1	2	3
10317.00003	0	2	0	2	3	4	3	3	4	1	3	3	3	3
10317.00003	0	3	1	3	2	2	2	2	4	1	1	2	4	3
10317.00003	0	3	0	3	2	2	1	0	3	0	0	2	4	3
10317.00003	0	1	0	4	1	0	3	4	5	0	4	0	3	2
10317.00003	0	3	1	3	0	1	0	4	3	0	0	0	0	4
10317.00003	0	1	0	3	2	4	2	4	3	2	0	3	4	3
10317.00003	1	1	0	4	0	2	1	4	3	0	1	4	4	2
10317.00003	0	3	0	3	1	2	1	1	3	0	1	3	4	2
10317.00003	0	3	0	3	2	0	2	3	4	0	1	3	4	3
10317.00003	0	3	0	4	1	3	2	3	3	1	2	1	1	2
10317.00003	1	3	0	4	2	3	3	1	4	0	3	2	4	4
10317.00003	0	4	0	3	2	0	4	3	3	0	1	2	4	3
10317.00003	0	3	1	2	0	0	3	3	5	0	1	0	3	3
10317.00003	0	3	0	3	2	2	3	4	4	0	0	2	2	4
10317.00003	0	3	1	4	2	2	3	4	4	0	1	2	2	4
10317.00003	0	3	1	2	2	3	1	1	4	0	2	2	3	4
10317.00003	0	3	0	4	2	1	3	3	4	0	1	3	4	3
10317.00003	0	2	1	4	3	2	4	2	5	1	2	2	4	4
10317.00003	0	2	1	4	0	4	4	3	4	0	0	0	4	3
10317.00003	0	3	0	4	0	4	4	3	2	0	0	0	4	3
10317.00003	0	4	0	4	3	0	2	4	2	1	4	0	4	4
10317.00003	0	2	0	3	1	4	2	2	4	0	3	1	2	2
10317.00003	0	3	0	3	2	3	3	2	4	0	3	3	3	3
10317.00003	0	2	1	1	1	0	3	3	3	1	4	1	3	3
10317.00003	0	3	0	1	1	0	3	4	5	1	4	1	3	4
10317.00003	1	4	0	4	1	1	2	2	3	0	3	3	4	2
10317.00003	0	4	1	4	2	1	4	3	3	0	2	0	2	4
10317.00003	0	3	0	2	1	0	3	3	3	0	3	2	3	4
10317.00003	0	0	0	4	0	4	3	1	2	0	0	2	2	0
10317.00003	0	1	1	2	1	1	2	4	3	0	2	2	3	3
10317.00003	0	1	1	3	1	0	3	0	3	2	3	3	3	3
10317.00003	0	2	1	4	2	0	3	4	4	0	4	2	3	4
10317.00003	0	4	0	4	2	2	2	2	4	0	1	1	3	3
10317.00003	0	1	1	3	2	1	2	1	5	1	3	2	3	3
10317.00003	0	4	1	3	1	4	4	2	4	0	2	3	3	4
10317.00003	0	3	0	3	3	3	2	3	4	0	4	1	4	3
10317.00003	0	3	0	4	2	0	2	4	2	0	1	2	3	3
10317.00003	1	2	1	3	2	4	1	3	2	0	2	3	4	4
10317.00003	1	2	1	3	2	4	1	3	2	0	2	3	4	4
10317.00003	0	0	0	0	3	0	3	1	5	0	2	2	3	4
10317.00003	0	4	1	3	2	4	0	3	5	1	1	1	3	3
10317.00003	0	4	1	4	3	4	0	2	5	0	2	1	2	4
10317.00003	0	4	0	4	3	0	3	4	3	0	2	2	3	4
10317.00003	0	4	1	4	3	1	3	4	4	0	2	2	2	4
10317.00003	0	4	0	4	2	0	1	3	3	0	3	1	2	4
10317.00003	0	4	1	4	2	0	1	4	3	0	2	1	2	4
10317.00003	0	4	0	4	0	0	2	4	3	0	1	0	1	4
10317.00003	1	3	1	4	2	1	4	0	4	0	1	2	4	1
10317.00003	0	2	0	1	1	0	2	2	4	0	1	3	4	3
10317.00003	0	3	0	2	2	0	3	4	4	0	1	2	1	4
10317.00003	0	3	1	1	2	0	2	3	4	0	1	2	3	3
10317.00003	0	3	1	4	1	0	3	3	2	0	3	1	3	3
10317.00003	1	4	0	3	2	0	4	4	3	0	4	2	3	4
10317.00003	0	2	0	2	2	0	4	3	4	0	3	3	4	4
10317.00003	0	1	0	1	1	0	3	1	4	0	2	2	3	3
10317.00003	0	3	0	2	2	0	1	2	4	0	3	2	3	3
10317.00003	0	2	0	2	2	0	3	3	2	0	2	2	3	3
10317.00003	0	3	0	3	3	4	4	2	4	0	4	2	3	4
10317.00003	0	3	0	3	3	4	4	2	4	0	4	2	3	4
10317.00003	0	2	1	4	3	4	2	3	3	1	4	1	3	3
10317.00003	0	3	1	2	0	0	3	2	5	0	4	2	2	3
10317.00003	0	1	1	2	0	0	3	4	5	0	4	2	3	3
10317.00003	0	2	0	0	2	0	4	2	3	0	1	3	3	3
10317.00003	0	2	1	0	1	4	4	2	2	0	3	1	2	3
10317.00003	1	4	0	4	3	0	4	4	3	1	2	0	0	4
10317.00003	0	4	0	4	2	0	4	4	4	0	2	0	0	4
10317.00003	1	0	1	1	2	0	2	4	3	0	3	2	1	4
10317.00003	0	4	0	3	0	2	3	2	4	0	2	0	2	4
10317.00003	0	3	1	4	0	4	4	2	3	0	3	0	2	4
10317.00003	0	3	0	3	3	4	2	3	2	0	1	1	2	3
10317.00003	0	1	0	0	2	0	3	0	4	1	2	2	3	1
10317.00003	0	2	1	3	2	1	3	1	3	1	1	2	3	1
10317.00003	0	3	1	4	2	0	3	3	3	0	0	1	1	3
10317.00003	0	3	1	4	4	4	4	1	4	0	0	4	4	4
10317.00003	0	3	1	4	4	4	4	1	4	0	0	4	4	4
10317.00003	0	4	1	4	0	0	4	4	5	0	4	1	2	4
10317.00003	0	4	0	3	2	0	3	4	4	0	4	1	2	4
10317.00003	0	3	1	4	3	3	2	3	4	0	3	1	3	3
10317.00003	0	2	1	4	2	4	4	4	4	0	3	1	2	4
10317.00003	0	3	0	4	2	0	4	2	4	1	4	2	3	4
10317.00003	0	2	1	0	2	1	3	4	5	0	3	3	4	4
10317.00003	0	3	1	4	2	4	3	4	4	0	2	2	3	2
10317.00003	0	3	1	0	2	3	2	4	5	0	4	3	4	4
10317.00003	0	3	0	4	0	0	2	4	4	1	3	3	4	3
10317.00003	0	2	1	0	2	3	2	4	5	0	4	3	4	3
10317.00003	0	3	1	4	2	2	1	1	2	0	0	3	3	3
10317.00003	0	2	1	3	1	1	2	1	4	0	1	1	2	4
10317.00003	0	2	1	4	1	2	3	1	3	0	1	3	4	4
10317.00003	0	4	1	4	1	4	1	4	3	0	4	3	4	4
10317.00003	0	4	0	4	1	4	1	4	4	0	4	3	4	4
10317.00003	0	4	0	4	1	0	1	4	5	0	4	3	4	4
10317.00003	0	1	1	4	2	0	3	4	2	0	4	2	3	4
10317.00003	0	1	0	3	1	0	3	2	5	0	3	2	3	3
10317.00003	0	1	1	3	1	0	3	3	3	1	3	1	3	4
10317.00003	0	4	0	4	2	0	4	3	3	0	2	2	3	4
10317.00003	0	2	0	4	2	1	2	3	3	1	2	4	4	4
10317.00003	0	4	0	4	2	2	3	2	4	2	2	2	4	4
10317.00003	0	3	1	3	3	2	3	4	5	1	3	3	4	4
10317.00003	0	1	0	3	1	0	4	0	4	0	1	2	4	4
10317.00003	0	3	0	3	2	0	2	3	3	0	3	1	3	3
10317.00003	0	3	0	4	0	3	4	4	4	0	2	1	2	4
10317.00003	0	3	0	1	3	2	0	4	3	0	4	2	4	3
10317.00003	0	1	1	4	3	0	4	2	5	0	4	1	4	4
10317.00003	0	3	0	0	2	0	3	3	3	0	3	2	3	3
10317.00003	0	3	1	2	1	3	3	4	4	0	1	1	1	4
10317.00003	1	1	1	3	2	2	4	2	2	0	2	3	3	4
10317.00003	0	3	1	4	1	4	2	1	4	0	1	1	2	4
10317.00003	0	3	1	4	2	4	3	4	4	0	1	0	1	2
10317.00003	0	1	1	4	2	0	0	2	4	3	4	2	3	1
10317.00003	0	2	1	4	1	0	4	3	4	1	2	2	3	3
10317.00003	0	2	1	4	1	2	3	1	3	0	2	0	4	3
10317.00003	0	2	1	4	2	3	2	2	4	1	2	1	3	3
10317.00003	0	2	1	4	1	4	2	3	5	1	3	1	3	3
10317.00003	0	3	1	1	0	0	1	1	4	0	4	1	3	3
10317.00003	1	1	1	2	2	0	2	2	3	0	4	1	3	2
10317.00003	0	4	1	4	2	4	3	0	2	0	3	3	3	4
10317.00003	1	2	0	3	1	2	1	1	4	1	3	3	4	2
10317.00003	0	0	0	2	1	3	4	4	5	3	4	1	3	3
10317.00003	0	4	1	3	3	0	4	3	3	0	0	2	4	4
10317.00003	0	4	0	4	3	2	1	2	4	0	3	3	4	3
10317.00003	0	3	1	4	1	0	0	3	3	0	2	2	2	4
10317.00003	1	4	0	4	2	4	2	2	2	2	0	2	4	3
10317.00003	0	3	0	1	2	3	3	2	3	1	3	3	4	2
10317.00003	1	3	1	3	2	4	4	3	4	0	1	2	2	3
10317.00003	0	4	0	3	2	4	2	3	4	0	0	1	3	3
10317.00003	1	3	1	3	3	3	2	3	4	0	0	1	3	3
10317.00003	1	3	1	4	2	4	3	4	4	0	3	1	3	4
10317.00003	0	3	1	0	1	2	3	2	4	0	1	2	3	3
10317.00003	1	4	0	3	0	0	4	3	4	0	0	0	0	4
10317.00003	0	3	1	3	0	3	4	3	4	1	0	0	0	4
10317.00003	0	3	1	4	2	1	3	3	4	0	1	2	4	4
10317.00003	0	2	1	3	2	4	2	3	3	1	3	3	4	3
10317.00003	0	4	1	1	2	4	3	4	5	2	4	2	4	4
10317.00003	0	3	0	4	2	2	0	3	5	0	1	3	4	3
10317.00003	0	3	1	3	0	3	2	3	4	0	0	1	2	3
10317.00003	0	3	1	4	2	1	2	4	3	0	3	2	4	4
10317.00003	0	3	1	4	2	4	4	4	4	0	2	1	3	4
10317.00003	0	3	0	2	0	4	1	4	4	0	0	0	0	3
10317.00003	0	3	1	2	2	1	3	2	4	0	0	1	3	2
10317.00003	0	3	0	3	1	0	4	3	3	2	2	1	2	3
10317.00003	0	2	1	0	0	0	1	4	5	0	2	2	3	2
10317.00003	0	2	1	0	0	0	1	4	5	0	2	2	3	2
10317.00003	0	4	1	4	2	4	3	2	3	0	4	3	4	4
10317.00003	0	1	0	3	1	2	2	3	3	0	3	3	4	3
10317.00003	0	4	1	0	1	1	4	3	5	0	4	2	4	3
10317.00003	0	3	0	4	2	0	3	3	4	4	4	3	4	3
10317.00003	1	2	1	4	2	4	4	4	4	0	4	0	2	4
10317.00003	1	3	1	4	0	0	3	2	4	0	2	0	0	4
10317.00003	0	1	0	1	2	3	1	1	5	4	4	2	2	1
10317.00003	0	1	1	2	2	4	2	1	4	4	4	2	2	2
10317.00003	0	3	0	4	3	1	3	3	3	0	3	2	4	4
10317.00003	0	3	1	0	0	2	0	3	5	0	4	0	1	2
10317.00003	0	4	1	1	1	2	0	3	5	0	3	1	2	2
10317.00003	0	1	1	2	1	4	0	3	3	0	1	0	1	3
10317.00003	0	4	0	4	0	0	2	4	5	0	4	0	0	3
10317.00003	0	3	0	3	0	0	3	3	5	0	3	0	0	3
10317.00003	0	1	1	4	2	0	3	0	1	4	4	3	4	2
10317.00003	0	2	0	2	2	1	2	2	3	3	1	2	3	3
10317.00003	0	2	0	2	2	1	2	2	3	3	1	2	3	3
10317.00003	0	2	0	2	2	1	2	2	3	3	1	2	3	3
10317.00003	0	2	0	2	2	1	2	2	3	3	1	2	3	3
10317.00003	0	2	0	2	2	1	2	2	3	3	1	2	3	3
10317.00003	0	2	0	2	2	1	2	2	3	3	1	2	3	3
10317.00003	0	2	0	4	2	2	3	2	4	1	2	3	4	3
10317.00003	0	2	1	3	2	0	3	1	3	0	1	0	1	3
10317.00003	0	2	0	4	3	3	3	4	5	0	2	1	4	4
10317.00003	1	3	1	4	2	3	3	4	3	1	3	2	3	4
10317.00003	0	3	1	1	1	0	1	4	4	0	4	1	3	2
10317.00003	0	3	0	4	2	0	2	2	3	0	1	3	4	4
10317.00003	0	3	1	3	2	1	3	4	3	0	4	2	3	4
10317.00003	0	3	0	4	2	0	3	2	4	1	4	1	3	3
10317.00003	0	2	1	3	2	2	3	3	4	2	3	2	3	3
10317.00003	1	3	0	4	1	1	0	1	4	0	1	4	4	4
10317.00003	0	1	0	4	2	0	1	1	3	4	0	2	2	2
10317.00003	1	3	1	4	3	4	3	1	2	0	0	2	4	4
10317.00003	0	4	1	4	1	4	1	0	4	0	0	4	4	4
10317.00003	0	4	0	4	2	0	4	4	4	0	0	1	4	4
10317.00003	0	3	1	4	3	4	3	2	4	0	0	1	3	4
10317.00003	0	2	1	4	1	2	2	4	3	1	3	2	4	3
10317.00003	0	2	1	3	2	1	3	4	4	0	0	1	4	4
10317.00003	0	4	1	4	0	2	2	4	4	0	3	1	3	3
10317.00003	0	1	0	4	1	0	0	0	3	0	1	4	4	0
10317.00003	0	1	0	0	2	1	2	2	3	0	0	2	3	3
10317.00003	0	0	0	4	3	0	3	4	5	0	1	0	3	3
10317.00003	0	2	0	4	2	0	4	3	3	0	1	2	4	2
10317.00003	0	1	1	4	1	0	0	0	4	0	0	4	4	0
10317.00003	0	2	0	3	1	3	2	3	3	0	2	2	4	2
10317.00003	0	3	1	3	1	4	2	3	4	0	1	1	3	4
10317.00003	0	3	1	3	3	4	2	1	4	0	1	1	3	4
10317.00003	0	2	0	3	1	4	2	3	5	0	3	2	3	3
10317.00003	0	3	1	3	1	0	3	4	3	0	1	1	1	4
10317.00003	0	4	0	4	0	1	2	2	4	1	0	2	4	3
10317.00003	0	4	0	4	0	1	2	2	4	1	0	2	4	3
10317.00003	0	3	0	3	2	0	3	3	3	0	3	2	1	3
10317.00003	0	2	1	3	2	2	2	1	4	0	2	2	4	2
10317.00003	0	3	0	3	2	3	1	4	5	0	3	2	4	2
10317.00003	0	3	1	4	3	2	4	4	3	0	0	0	0	4
10317.00003	0	3	0	4	1	3	2	3	3	0	1	1	4	4
10317.00003	0	3	1	3	0	0	2	4	4	1	2	0	3	4
10317.00003	0	2	0	3	2	2	2	3	4	1	3	3	4	4
10317.00003	0	2	1	4	0	2	3	3	3	0	4	1	2	3
10317.00003	0	4	1	4	2	1	4	3	4	0	4	3	3	3
10317.00003	0	2	0	3	0	2	1	3	4	0	3	3	3	2
10317.00003	0	3	1	2	1	0	3	2	3	0	4	2	4	2
10317.00003	0	2	1	4	2	0	2	3	3	1	3	3	3	2
10317.00003	0	3	1	4	1	0	2	3	3	0	2	2	4	4
10317.00003	0	3	0	1	2	1	2	2	4	1	2	3	3	4
10317.00003	0	2	1	3	2	4	2	1	3	0	4	2	4	3
10317.00003	1	1	0	1	2	4	3	3	1	0	1	0	4	3
10317.00003	1	0	1	4	1	4	3	1	3	0	4	2	4	4
10317.00003	0	1	1	2	2	2	3	3	4	0	4	2	3	3
10317.00003	0	2	1	4	3	1	0	2	5	2	4	1	3	3
10317.00003	0	3	1	0	0	0	3	3	2	0	3	0	2	4
10317.00003	0	3	1	3	2	0	3	3	2	1	1	2	3	4
10317.00003	0	3	1	3	2	3	2	4	1	0	2	2	3	4
10317.00003	0	3	0	1	3	4	2	4	4	0	2	2	2	4
10317.00003	0	2	1	4	2	0	3	4	3	1	4	3	3	4
10317.00003	0	3	1	4	4	1	4	0	4	0	0	3	4	4
10317.00003	0	4	0	4	2	0	3	4	3	0	2	2	2	4
10317.00003	0	1	1	2	1	0	3	4	5	0	2	1	3	4
10317.00003	0	3	1	4	2	0	3	1	4	0	3	0	4	3
10317.00003	0	2	1	3	2	0	3	3	4	0	1	2	3	3
10317.00003	0	2	1	4	3	4	3	3	3	0	0	2	2	4
10317.00003	0	4	1	4	2	1	3	4	3	0	2	2	4	4
10317.00003	1	2	0	3	3	1	3	2	3	2	3	3	3	3
10317.00003	0	3	1	4	1	2	3	4	5	0	4	3	4	4
10317.00003	0	3	1	4	0	2	4	2	3	0	3	1	2	4
10317.00003	0	2	1	4	2	3	0	3	3	0	2	2	2	4
10317.00003	0	2	1	3	0	4	3	3	5	1	1	0	2	3
10317.00003	0	3	1	4	1	1	1	3	3	1	2	2	3	2
10317.00003	0	3	1	4	1	3	3	4	3	3	2	2	3	3
10317.00003	0	0	1	4	2	0	2	4	2	0	0	2	4	4
10317.00003	0	3	1	3	2	4	2	1	3	0	1	3	3	4
10317.00003	0	3	0	4	3	2	2	4	4	0	3	3	3	4
10317.00003	0	3	0	4	1	0	2	3	4	2	3	2	4	3
10317.00003	0	3	1	3	3	0	3	2	4	1	2	2	3	3
10317.00003	0	2	0	4	2	1	3	3	5	1	0	1	2	3
10317.00003	1	2	0	4	3	4	3	0	3	0	0	2	1	4
10317.00003	0	3	1	4	0	0	1	4	5	0	1	0	0	4
10317.00003	0	3	0	3	3	1	4	3	2	0	2	3	3	4
10317.00003	0	3	0	4	2	0	2	2	4	1	2	1	3	4
10317.00003	0	1	0	4	1	0	3	1	4	0	3	2	2	4
10317.00003	0	4	0	1	2	0	2	4	4	1	3	2	3	4
10317.00003	0	4	1	4	3	0	4	4	3	0	1	1	1	4
10317.00003	0	3	1	4	1	1	0	4	3	0	3	2	4	4
10317.00003	0	4	1	4	1	4	2	4	3	0	1	0	2	4
10317.00003	0	4	0	4	3	4	4	4	3	0	4	3	4	4
10317.00003	0	3	0	4	2	4	2	3	4	0	3	1	3	4
10317.00003	0	4	1	1	2	0	3	4	4	0	1	2	3	4
10317.00003	0	4	0	4	1	4	2	2	4	0	0	0	1	4
10317.00003	0	1	0	4	2	4	4	2	5	2	3	2	3	2
10317.00003	0	3	0	4	3	0	3	4	3	0	2	1	3	3
10317.00003	1	3	1	4	0	3	1	4	3	0	0	0	0	4
10317.00003	0	2	1	1	2	0	4	1	5	0	2	2	4	4
10317.00003	0	3	0	3	2	1	1	4	4	0	0	0	2	4
10317.00003	0	2	1	4	0	0	4	4	4	0	1	0	2	4
10317.00003	0	2	0	2	1	0	3	2	4	0	1	3	2	3
10317.00003	0	4	0	2	2	2	1	2	3	0	4	3	4	3
10317.00003	0	4	1	1	1	4	3	3	4	0	4	3	3	4
10317.00003	1	2	0	4	2	4	4	3	2	0	1	2	2	3
10317.00003	0	3	1	4	2	0	4	4	3	0	3	2	4	4
10317.00003	0	2	0	4	3	0	2	1	4	0	3	2	3	3
10317.00003	0	4	1	4	2	1	3	1	4	0	2	2	4	4
10317.00003	1	2	1	0	2	0	1	0	3	0	0	3	4	4
10317.00003	0	2	1	3	2	4	3	4	3	0	1	2	3	4
10317.00003	0	3	1	3	3	1	2	1	3	0	4	2	3	4
10317.00003	0	3	0	4	1	3	3	3	3	0	2	3	4	4
10317.00003	0	3	0	1	2	3	2	2	4	1	4	2	2	2
10317.00003	0	3	0	4	1	0	3	4	5	0	4	1	3	3
10317.00003	0	3	1	4	0	2	0	1	4	0	0	1	2	4
10317.00003	0	4	1	4	3	0	3	4	3	0	0	0	2	4
10317.00003	0	2	1	1	2	0	2	2	4	1	4	1	2	3
10317.00003	0	2	1	3	1	4	4	3	3	0	4	2	3	4
10317.00003	0	3	0	1	3	0	3	3	4	0	3	2	2	3
10317.00003	0	1	1	1	2	1	2	3	3	0	4	2	3	4
10317.00003	0	1	0	4	1	0	3	3	3	0	1	3	4	2
10317.00003	0	2	1	4	1	0	3	1	2	0	2	2	3	2
10317.00003	0	3	0	4	3	2	3	1	4	1	1	3	4	4
10317.00003	0	3	1	4	3	4	3	4	4	0	1	3	3	4
10317.00003	0	3	1	4	0	4	1	2	4	0	2	2	4	4
10317.00003	0	1	0	4	2	0	2	1	3	0	0	3	4	4
10317.00003	0	4	1	3	2	0	4	2	3	0	4	0	2	4
10317.00003	1	4	1	2	2	1	4	1	3	1	4	3	4	4
10317.00003	0	4	0	4	2	0	4	1	4	0	4	3	3	1
10317.00003	0	4	1	4	3	0	2	4	1	0	2	1	2	4
10317.00003	0	4	0	2	0	2	3	3	4	1	3	0	2	3
10317.00003	0	3	1	3	2	4	3	4	5	0	0	3	4	4
10317.00003	0	3	1	2	0	1	4	3	4	0	0	0	2	4
10317.00003	0	4	1	4	2	4	4	4	4	0	4	1	4	4
10317.00003	0	3	1	2	2	0	3	3	3	1	1	2	3	3
10317.00003	0	3	0	4	2	0	3	3	4	1	1	3	4	4
10317.00003	0	4	0	4	2	4	1	4	4	0	4	3	4	4
10317.00003	0	3	0	1	1	4	4	3	5	0	4	1	1	4
10317.00003	0	3	0	3	1	0	3	2	3	0	3	0	1	3
10317.00003	1	1	0	2	3	0	1	1	3	0	3	3	4	4
10317.00003	0	2	0	3	2	0	4	3	3	1	3	3	3	3
10317.00003	0	2	1	1	3	1	4	2	2	0	1	2	4	4
10317.00003	0	4	1	4	2	1	3	4	3	0	4	0	1	4
10317.00003	0	1	0	3	3	3	2	3	3	0	3	3	3	3
10317.00003	0	2	0	4	2	0	1	3	4	1	4	2	3	4
10317.00003	0	4	0	4	2	1	1	2	4	0	4	2	4	3
10317.00003	1	1	1	3	1	1	1	2	5	0	0	1	2	4
10317.00003	0	2	1	4	2	0	3	1	3	1	1	3	3	4
10317.00003	0	4	0	4	2	4	3	2	4	1	3	2	3	3
10317.00003	0	2	1	4	2	0	4	4	3	1	4	3	3	4
10317.00003	0	3	1	4	0	1	3	1	4	0	0	0	0	3
10317.00003	0	4	1	3	1	0	4	4	3	0	3	0	1	4
10317.00003	0	2	0	4	2	2	3	1	5	0	1	2	4	4
10317.00003	0	2	1	4	2	0	0	3	4	1	4	2	3	4
10317.00003	0	1	1	3	1	2	2	3	1	0	4	3	4	4
10317.00003	0	3	1	1	0	1	0	4	2	0	4	0	0	4
10317.00003	0	3	0	4	4	4	3	4	4	0	4	2	4	4
10317.00003	0	4	1	3	2	3	4	4	5	0	3	3	4	4
10317.00003	0	1	1	4	2	1	1	4	3	0	1	1	2	3
10317.00003	0	1	1	2	2	4	3	1	4	0	3	2	4	4
10317.00003	0	2	1	4	1	1	2	4	3	0	4	2	3	4
10317.00003	0	2	0	1	2	0	3	2	4	0	2	3	3	3
10317.00003	0	2	1	3	3	2	3	2	4	0	3	0	2	3
10317.00003	0	3	0	3	2	3	0	3	3	0	3	2	3	4
10317.00003	0	2	1	4	0	2	3	1	4	0	0	0	3	4
10317.00003	0	4	0	4	1	1	3	1	5	1	2	1	3	3
10317.00003	0	3	0	3	2	0	3	3	3	0	4	2	3	4
10317.00003	0	3	1	4	2	3	4	3	2	1	4	1	3	4
10317.00003	0	4	0	1	2	1	4	4	5	0	3	1	1	4
10317.00003	0	3	1	2	1	4	3	2	4	0	1	1	4	2
10317.00003	0	4	1	3	3	2	4	4	2	0	2	0	3	4
10317.00003	0	2	0	4	1	2	3	1	2	0	0	1	1	4
10317.00003	0	3	0	3	2	2	4	4	2	1	4	3	3	4
10317.00003	1	3	1	4	2	3	4	2	3	0	3	3	3	4
10317.00003	1	3	0	3	3	2	1	3	4	0	4	2	3	3
10317.00003	0	1	1	3	1	1	3	2	4	0	1	1	2	3
10317.00003	0	3	1	4	2	4	1	3	4	0	0	1	3	4
10317.00003	0	3	1	4	2	4	1	3	4	0	0	1	3	4
10317.00003	0	2	0	4	2	1	2	4	4	0	3	3	4	4
10317.00003	0	3	1	4	3	0	4	4	5	0	4	1	2	4
10317.00003	0	3	1	3	3	1	3	1	4	0	4	2	4	4
10317.00003	1	1	1	4	1	1	3	3	1	1	1	1	1	4
10317.00003	0	3	1	4	2	4	4	4	4	0	3	0	2	4
10317.00003	0	2	0	3	2	0	2	3	3	0	4	2	4	3
10317.00003	1	3	0	4	2	0	4	4	4	1	4	2	3	4
10317.00003	0	0	0	4	2	4	0	4	4	0	2	2	3	3
10317.00003	0	4	0	4	1	0	3	4	4	0	4	2	3	4
10317.00003	0	4	0	4	3	2	4	4	4	0	0	0	2	4
10317.00003	0	2	1	0	1	0	2	1	3	2	3	2	3	1
10317.00003	0	3	1	1	1	0	4	2	5	0	2	3	4	4
10317.00003	0	1	1	4	0	0	4	3	3	0	3	0	0	4
10317.00003	0	4	0	2	1	0	3	2	4	0	4	2	4	4
10317.00003	1	3	0	3	3	1	3	3	2	0	4	2	2	3
10317.00003	0	0	1	4	1	0	3	3	4	0	4	1	2	2
10317.00003	0	3	0	3	2	0	4	3	3	0	4	3	3	4
10317.00003	0	3	1	3	2	0	4	4	3	0	4	3	4	4
10317.00003	0	1	1	4	0	0	4	2	4	0	3	0	3	4
10317.00003	0	2	0	2	1	0	3	3	3	1	1	0	2	3
10317.00003	0	3	1	4	3	2	2	3	4	0	3	0	2	4
10317.00003	0	4	0	3	2	4	2	4	3	0	0	3	3	4
10317.00003	0	4	1	4	3	3	2	1	4	0	0	2	1	4
10317.00003	0	2	1	4	3	3	4	1	4	1	1	3	4	4
10317.00003	0	3	0	4	3	0	3	3	4	2	3	3	4	4
10317.00003	0	3	1	3	2	0	3	2	3	0	3	0	3	3
10317.00003	0	2	0	3	1	0	1	2	4	1	0	0	1	3
10317.00003	0	1	1	3	0	3	1	4	4	0	0	0	0	4
10317.00003	0	1	1	3	3	1	3	4	3	0	3	3	4	3
10317.00003	0	3	0	4	2	0	3	4	4	0	1	2	3	4
10317.00003	0	2	0	4	2	0	1	2	3	1	1	3	4	3
10317.00003	0	3	1	4	3	4	1	2	4	0	0	2	4	4
10317.00003	0	1	1	4	1	1	4	3	4	1	3	2	3	4
10317.00003	0	3	1	2	3	0	4	3	4	0	4	0	2	4
10317.00003	0	2	1	4	3	0	3	4	4	0	4	1	2	4
10317.00003	0	2	1	4	2	2	4	2	3	0	3	2	3	4
10317.00003	0	1	0	4	1	0	2	4	4	1	2	2	3	4
10317.00003	0	2	0	4	3	3	3	4	5	0	1	1	3	3
10317.00003	0	1	0	3	2	0	2	3	4	1	3	1	4	2
10317.00003	0	2	0	2	0	0	3	1	4	1	1	1	3	3
10317.00003	0	2	0	2	0	0	3	1	4	1	1	1	3	3
10317.00003	0	2	1	4	1	0	4	4	4	0	2	3	4	4
10317.00003	0	2	0	3	1	0	2	2	4	0	3	2	4	3
10317.00003	0	1	1	1	2	0	4	1	4	0	1	3	4	4
10317.00003	0	4	0	4	3	1	3	4	4	0	3	3	4	4
10317.00003	0	3	0	4	3	1	3	2	4	0	2	2	3	3
10317.00003	0	3	0	4	3	3	4	2	5	0	0	2	2	3
10317.00003	0	3	0	2	1	3	3	4	4	0	3	1	2	4
10317.00003	1	1	1	4	4	3	3	2	5	0	0	2	4	4
10317.00003	0	1	0	2	1	2	4	4	3	0	4	2	4	4
10317.00003	0	2	0	4	0	0	3	4	1	1	3	0	2	4
10317.00003	0	2	1	1	0	0	3	3	1	1	4	0	2	3
10317.00003	0	2	1	4	1	1	4	4	5	0	1	2	2	4
10317.00003	0	4	0	3	1	1	0	4	4	0	0	0	1	4
10317.00003	0	2	1	3	2	0	3	3	2	0	3	2	2	3
10317.00003	0	2	1	2	1	1	4	1	3	0	3	2	4	4
10317.00003	0	2	1	2	2	0	1	3	4	1	4	3	4	4
10317.00003	0	2	0	4	1	0	3	2	5	0	4	2	3	4
10317.00003	0	3	0	3	0	1	0	3	5	0	0	1	4	3
10317.00003	0	3	0	4	2	0	4	1	3	0	1	3	4	3
10317.00003	0	2	0	4	2	4	4	0	3	0	3	3	4	4
10317.00003	0	4	1	4	0	4	4	2	3	0	3	2	3	4
10317.00003	0	2	0	4	3	4	4	1	3	1	1	2	2	3
10317.00003	0	2	0	4	3	2	1	4	3	0	4	3	3	4
10317.00003	0	3	1	0	2	0	4	3	4	1	3	0	3	4
10317.00003	0	3	0	4	0	0	4	4	3	0	2	0	0	4
10317.00003	0	3	1	4	1	1	4	2	4	0	1	1	3	3
10317.00003	0	1	1	4	1	2	3	3	4	0	2	0	0	4
10317.00003	0	2	0	4	1	1	3	2	3	0	2	1	4	3
10317.00003	0	2	1	4	2	2	2	4	4	0	2	1	4	4
10317.00003	0	4	1	3	0	0	4	4	4	1	1	1	1	4
10317.00003	0	3	1	3	0	0	3	3	5	0	1	0	0	4
10317.00003	0	0	1	2	1	0	4	2	3	0	1	2	3	4
10317.00003	0	0	0	4	2	0	0	1	4	1	0	1	4	4
10317.00003	0	3	1	4	2	3	2	4	2	0	2	2	4	4
10317.00003	0	3	0	1	2	0	4	2	3	0	2	2	3	0
10317.00003	0	3	1	4	2	4	4	3	5	0	2	2	4	4
10317.00003	0	3	1	4	3	4	4	2	3	0	0	1	4	4
10317.00003	0	3	0	4	2	2	4	2	5	0	3	2	4	4
10317.00003	0	3	0	4	2	0	4	4	4	0	2	1	4	4
10317.00003	0	3	1	4	2	0	3	4	4	1	4	2	4	4
10317.00003	0	3	1	4	2	0	3	4	4	1	4	2	4	4
10317.00003	1	2	0	1	1	0	1	4	4	1	3	2	3	4
10317.00003	0	4	0	1	0	0	3	4	4	4	4	2	4	2
10317.00003	0	2	1	1	2	1	3	2	5	0	3	2	3	3
10317.00003	0	3	0	0	1	4	3	4	5	0	4	1	2	4
10317.00003	0	4	0	0	2	3	4	3	5	0	4	1	3	3
10317.00003	0	2	0	0	1	1	2	3	5	0	3	2	2	3
10317.00003	0	2	0	1	1	4	2	4	4	0	0	1	3	4
10317.00003	0	3	0	4	1	3	2	4	5	0	1	2	4	4
10317.00003	0	3	0	4	2	4	3	4	4	1	3	2	4	4
10317.00003	0	3	1	4	2	0	3	3	4	0	3	2	3	3
10317.00003	0	0	1	4	3	1	4	3	4	0	4	2	3	4
10317.00003	0	4	0	4	2	0	4	4	3	1	4	2	4	3
10317.00003	0	1	1	4	2	0	4	3	3	0	4	0	2	4
10317.00003	0	3	0	2	2	0	2	3	5	1	3	2	2	4
10317.00003	0	1	1	1	0	0	0	4	3	2	4	3	3	3
10317.00003	0	3	0	3	1	0	1	1	4	3	1	3	0	1
10317.00003	0	4	0	2	1	0	3	3	2	0	2	3	4	3
10317.00003	0	3	0	3	1	0	2	3	3	2	4	3	4	3
10317.00003	0	2	0	4	2	1	2	2	4	3	1	2	4	3
10317.00003	0	3	0	4	1	2	4	1	3	0	3	1	3	3
10317.00003	0	3	0	4	2	1	3	2	4	0	1	1	3	3
10317.00003	0	0	0	2	0	0	2	0	4	3	1	2	2	0
10317.00003	0	3	1	4	2	1	1	4	3	2	3	0	4	3
10317.00003	0	1	1	4	1	1	1	1	3	0	3	1	3	4
10317.00003	0	3	0	3	3	1	3	3	3	1	2	2	3	3
10317.00003	0	3	1	2	1	1	3	4	4	0	0	0	0	4
10317.00003	1	3	0	3	0	2	1	2	4	1	3	0	2	3
10317.00003	0	3	1	4	1	4	3	1	4	0	0	3	4	3
10317.00003	0	3	1	4	0	0	0	3	4	0	0	0	0	4
10317.00003	0	4	1	3	2	4	3	1	2	0	4	1	3	4
10317.00003	0	3	1	4	1	0	3	3	2	0	3	2	4	3
10317.00003	0	2	1	2	3	0	4	4	2	0	1	1	2	4
10317.00003	0	4	1	3	1	0	2	4	4	0	2	1	2	3
10317.00003	0	2	0	4	2	3	0	4	4	0	0	3	4	4
10317.00003	0	4	0	4	3	3	2	3	5	0	4	2	3	4
10317.00003	0	1	1	4	1	1	4	4	2	0	4	2	3	4
10317.00003	0	2	0	4	2	0	3	2	3	1	2	2	3	3
10317.00003	1	4	1	4	1	4	4	4	4	0	0	3	4	4
10317.00003	0	3	1	4	1	1	2	1	4	0	3	3	3	3
10317.00003	0	2	0	4	1	0	2	3	3	1	4	0	4	3
10317.00003	0	4	1	4	0	4	3	3	5	2	0	0	0	4
10317.00003	1	3	1	3	2	4	4	1	4	0	0	1	4	4
10317.00003	0	3	1	4	2	3	2	4	4	0	0	3	4	4
10317.00003	0	2	0	3	3	0	4	4	4	0	3	1	3	4
10317.00003	0	3	1	3	3	4	4	3	4	1	4	2	3	4
10317.00003	0	3	1	3	0	1	3	0	3	0	3	0	2	3
10317.00003	0	2	0	4	0	0	2	0	4	0	3	4	1	2
10317.00003	0	1	0	3	1	0	3	2	4	0	1	1	2	2
10317.00003	0	4	1	3	2	3	3	4	3	0	3	2	4	4
10317.00003	1	2	0	4	2	4	3	4	5	0	3	2	3	4
10317.00003	0	3	0	4	2	3	3	2	4	1	1	1	2	2
10317.00003	0	3	1	1	0	2	3	3	4	0	3	2	3	4
10317.00003	0	1	0	3	1	1	4	4	4	0	1	0	3	4
10317.00003	0	3	1	1	2	1	2	4	3	0	1	1	2	4
10317.00003	0	2	0	2	0	4	1	3	5	0	1	2	2	1
10317.00003	0	2	1	3	0	1	2	2	4	2	1	1	2	1
10317.00003	0	4	0	4	0	4	0	4	5	0	3	2	1	1
10317.00003	0	2	1	0	2	1	1	4	5	0	2	3	4	3
10317.00003	0	4	1	4	0	0	0	3	4	0	3	0	0	4
10317.00003	0	2	0	3	1	1	0	2	3	1	2	3	4	2
10317.00003	0	4	0	4	2	1	3	4	3	1	3	3	4	4
10317.00003	0	2	0	4	1	0	0	0	3	0	1	4	4	0
10317.00003	0	3	1	3	2	2	3	3	4	0	1	0	1	4
10317.00003	1	2	1	4	3	2	3	3	2	1	3	2	2	4
10317.00003	0	3	1	1	1	0	3	2	3	0	1	2	3	3
10317.00003	0	3	1	4	2	4	1	4	4	0	1	2	3	3
10317.00003	0	4	0	2	0	4	0	0	5	0	0	4	4	4
10317.00003	0	3	1	2	1	0	2	4	3	2	3	1	2	3
10317.00003	0	3	1	4	1	4	3	4	4	0	1	1	2	4
10317.00003	0	4	1	3	2	2	3	3	3	0	0	0	2	3
10317.00003	0	3	0	4	3	4	3	3	5	0	3	1	0	3
10317.00003	0	1	0	1	2	2	3	2	5	2	1	2	3	3
10317.00003	0	4	1	4	3	4	0	3	4	0	0	3	4	4
10317.00003	0	3	0	4	2	1	2	2	3	0	3	2	3	3
10317.00003	0	1	1	2	1	1	3	2	4	0	3	1	3	2
10317.00003	0	2	1	4	2	4	4	3	5	0	1	0	4	4
10317.00003	1	4	1	4	2	1	3	3	2	0	3	1	3	4
10317.00003	1	3	0	4	0	1	2	4	2	0	0	0	4	0
10317.00003	0	3	1	4	2	4	4	0	3	0	3	1	4	3
10317.00003	0	2	0	4	1	4	4	2	3	1	3	3	3	3
10317.00003	0	2	1	4	0	0	2	3	4	0	3	2	3	3
10317.00003	0	4	1	2	2	4	4	4	5	0	2	2	3	4
10317.00003	0	3	0	4	3	4	4	3	4	0	0	1	2	4
10317.00003	0	3	1	3	0	0	0	1	3	1	2	1	3	1
10317.00003	0	3	0	3	1	2	3	3	3	0	2	2	3	3
10317.00003	0	4	1	4	0	0	2	3	4	0	1	0	2	3
10317.00003	0	3	0	4	1	0	2	2	3	3	2	1	3	2
10317.00003	0	1	0	3	0	1	1	1	4	1	0	2	2	2
10317.00003	0	3	1	4	2	1	2	4	3	0	2	2	4	4
10317.00003	0	4	0	4	2	1	3	4	4	0	3	2	3	3
10317.00003	0	2	0	4	3	0	4	2	3	0	3	2	3	3
10317.00003	0	1	1	2	0	4	1	4	2	0	0	0	0	4
10317.00003	0	2	1	3	2	2	4	2	4	0	3	2	4	3
10317.00003	0	4	0	2	3	0	3	4	4	1	1	2	4	3
10317.00003	0	3	0	4	2	4	4	0	4	0	0	3	4	4
10317.00003	0	2	1	2	2	4	4	2	4	0	1	2	3	3
10317.00003	0	3	1	4	0	1	3	3	4	1	1	0	0	3
10317.00003	0	3	0	4	0	0	0	4	4	0	0	4	4	0
10317.00003	0	3	0	2	2	4	3	0	4	0	2	3	4	3
10317.00003	0	3	1	3	0	1	1	3	3	0	0	0	0	3
10317.00003	0	0	0	4	0	4	2	4	5	0	0	0	4	4
10317.00003	0	3	1	4	2	4	3	4	4	0	2	2	2	3
10317.00003	0	3	0	4	0	4	1	4	3	0	1	0	0	4
10317.00003	0	1	1	3	1	0	3	2	4	0	3	1	1	1
10317.00003	0	4	1	4	2	4	2	4	4	3	1	2	3	4
10317.00003	0	2	1	1	3	1	2	3	5	0	1	1	4	3
10317.00003	0	3	1	4	3	2	3	3	4	0	1	1	2	3
10317.00003	0	3	0	4	0	1	2	0	5	0	1	4	4	4
10317.00003	0	2	0	4	1	4	2	4	4	0	1	2	3	4
10317.00003	0	2	0	3	1	4	3	2	2	1	2	1	2	2
10317.00003	0	2	1	3	2	3	3	3	4	0	3	0	2	3
10317.00003	0	2	1	3	1	0	1	2	3	1	3	1	4	3
10317.00003	0	1	1	4	0	1	3	1	2	0	1	3	3	1
10317.00003	0	1	1	3	0	0	1	1	3	2	2	2	3	1
10317.00003	0	3	1	4	2	0	3	2	3	0	3	1	4	4
10317.00003	0	2	0	3	2	2	4	2	3	0	2	0	1	3
10317.00003	0	3	1	2	2	0	4	2	5	0	4	0	1	4
10317.00003	0	3	0	3	3	2	0	2	2	0	0	2	3	3
10317.00003	0	3	1	3	2	2	2	2	3	2	1	1	3	2
10317.00003	0	3	1	3	2	0	2	2	4	1	2	2	4	3
10317.00003	0	4	1	3	1	0	0	4	2	0	0	0	0	4
10317.00003	0	4	0	4	1	1	0	3	4	0	0	0	0	4
10317.00003	0	3	0	4	2	0	2	4	4	0	2	1	2	4
10317.00003	0	3	0	4	2	0	2	4	4	0	2	1	2	4
10317.00003	0	4	0	3	2	1	3	4	5	0	3	1	2	4
10317.00003	0	3	1	3	3	4	4	3	5	0	3	0	3	3
10317.00003	0	4	0	1	3	0	4	3	5	1	2	1	2	2
10317.00003	0	4	1	0	2	0	4	4	5	0	4	1	3	2
10317.00003	0	1	0	3	1	4	3	2	3	0	3	3	3	4
10317.00003	0	4	1	4	3	1	0	1	3	0	2	3	4	4
10317.00003	0	3	1	4	0	0	3	3	5	0	4	0	1	3
10317.00003	0	2	0	3	2	0	2	3	4	0	1	2	2	3
10317.00003	0	3	1	2	1	0	3	3	4	0	3	1	2	3
10317.00003	0	3	0	4	1	1	0	1	4	0	1	4	4	4
10317.00003	0	3	1	1	2	0	4	3	2	0	0	2	2	3
10317.00003	0	3	1	3	1	2	1	4	3	0	0	0	0	3
10317.00003	0	3	1	3	0	2	1	3	5	0	3	1	1	3
10317.00003	0	3	1	3	1	0	2	2	1	0	4	2	3	2
10317.00003	0	2	0	4	1	4	4	2	5	1	4	2	2	3
10317.00003	0	3	1	3	1	1	1	3	4	0	2	3	4	3
10317.00003	0	4	1	4	2	4	4	4	2	0	3	2	3	4
10317.00003	0	3	0	4	1	0	2	4	4	1	1	2	2	4
10317.00003	0	3	1	4	0	0	1	4	3	0	0	0	0	4
10317.00003	0	3	1	3	3	4	3	3	4	0	1	0	1	4
10317.00003	0	3	0	3	1	0	1	3	5	0	2	0	1	3
10317.00003	0	3	1	4	1	1	3	4	4	0	4	1	4	4
10317.00003	0	2	0	4	2	1	3	3	3	2	3	2	3	4
10317.00003	1	3	1	3	0	4	3	2	5	0	2	0	2	3
10317.00003	0	1	0	1	1	0	3	3	3	0	2	3	4	3
10317.00003	0	2	1	1	2	3	4	3	5	0	4	2	3	3
10317.00003	0	0	1	0	1	1	3	4	5	0	3	2	2	2
10317.00003	0	4	1	4	2	1	2	3	2	0	3	4	4	4
10317.00003	0	2	0	3	1	0	2	3	2	0	3	3	3	3
10317.00003	0	2	1	3	2	4	4	4	3	0	3	1	4	4
10317.00003	0	2	0	4	1	0	3	1	3	0	1	3	4	3
10317.00003	0	4	1	3	0	4	4	4	3	0	4	1	2	1
10317.00003	0	3	1	4	1	4	2	3	3	1	4	2	3	4
10317.00003	0	3	1	4	3	2	2	4	3	0	4	2	4	4
10317.00003	0	2	0	3	2	2	3	3	3	0	4	2	3	3
10317.00003	0	4	0	4	1	0	4	4	3	0	4	0	2	3
10317.00003	0	3	1	2	2	1	4	3	4	0	3	1	2	3
10317.00003	0	0	0	4	1	0	1	2	2	1	2	2	2	2
10317.00003	0	3	1	4	1	3	3	4	5	0	4	1	1	4
10317.00003	0	1	0	1	2	4	1	2	5	1	4	2	4	4
10317.00003	0	2	1	4	2	0	4	3	5	0	3	0	3	4
10317.00003	0	3	0	1	3	0	4	4	4	2	3	3	3	3
10317.00003	0	3	0	2	4	0	4	4	3	0	4	1	2	3
10317.00003	0	3	1	1	0	1	0	4	2	0	4	0	0	4
10317.00003	0	3	1	1	1	3	2	1	4	1	4	1	1	2
10317.00003	0	2	1	4	3	1	3	3	5	0	3	2	4	4
10317.00003	0	3	1	4	2	4	3	1	3	1	3	3	3	4
10317.00003	1	2	1	2	1	2	2	1	3	0	4	3	4	2
10317.00003	0	3	1	3	2	4	2	4	5	1	3	2	3	4
10317.00003	0	1	0	2	1	3	2	2	3	0	3	3	3	3
10317.00003	0	3	1	3	2	0	2	3	4	0	4	0	2	3
10317.00003	0	4	1	4	0	4	4	4	5	1	0	1	2	4
10317.00003	0	3	1	4	2	0	2	4	4	0	4	2	3	4
10317.00003	0	3	1	3	1	1	2	3	4	1	2	2	2	3
10317.00003	0	3	1	3	2	0	3	2	4	0	1	1	4	4
10317.00003	0	2	1	4	3	4	2	3	3	1	4	1	3	3
10317.00003	0	4	0	4	4	4	2	4	5	1	0	0	0	4
10317.00003	0	4	1	3	3	1	3	4	4	2	4	0	2	4
10317.00003	0	3	0	4	0	0	2	1	5	0	3	3	3	2
10317.00003	0	2	1	4	0	1	3	4	3	1	1	0	1	4
10317.00003	0	2	1	3	2	4	0	3	5	0	4	2	4	4
10317.00003	0	3	0	3	2	4	4	3	3	0	3	3	3	3
10317.00003	0	4	1	4	2	0	3	4	4	0	4	2	4	4
10317.00003	1	4	0	1	2	3	3	4	3	0	4	3	4	3
10317.00003	0	3	1	3	3	1	3	4	5	0	2	2	4	4
10317.00003	1	2	1	2	2	2	2	3	3	1	4	1	3	3
10317.00003	0	2	1	0	2	1	4	2	3	0	3	2	3	4
10317.00003	1	4	0	2	1	3	4	4	4	1	2	2	3	4
10317.00003	0	3	0	2	1	0	3	3	4	0	3	2	3	3
10317.00003	0	4	1	2	4	4	1	0	3	0	0	3	3	4
10317.00003	0	1	1	4	0	1	2	1	3	0	4	3	4	2
10317.00003	0	1	0	3	2	4	4	2	5	4	4	3	3	3
10317.00003	0	3	1	2	2	3	4	2	4	0	2	1	4	3
10317.00003	0	1	0	3	2	2	3	2	1	0	2	3	3	3
10317.00003	0	2	1	4	2	4	3	4	3	0	2	1	1	4
10317.00003	0	3	1	4	3	3	4	4	4	1	3	2	3	4
10317.00003	0	3	1	3	0	0	4	2	4	1	2	3	3	3
10317.00003	0	3	1	3	2	1	4	3	3	1	0	1	4	3
10317.00003	0	3	1	4	2	4	4	3	5	0	1	3	4	4
10317.00003	0	1	0	2	3	0	3	3	2	0	3	3	4	3
10317.00003	0	4	1	4	2	3	4	4	5	2	4	1	4	4
10317.00003	0	3	0	4	2	2	3	3	3	2	3	0	4	4
10317.00003	0	3	1	4	1	1	3	4	4	0	4	1	3	4
10317.00003	0	0	0	1	2	0	3	0	3	3	4	1	3	2
10317.00003	0	3	0	4	2	3	3	4	4	0	3	2	3	4
10317.00003	0	1	1	1	2	0	3	3	4	0	4	2	4	4
10317.00003	0	1	0	1	2	0	3	4	2	0	4	2	4	4
10317.00003	0	3	1	4	2	2	3	1	4	0	1	3	4	3
10317.00003	0	4	1	3	1	1	4	1	4	0	0	0	0	4
10317.00003	1	1	0	3	1	0	4	1	4	4	4	3	4	2
10317.00003	0	2	1	4	2	1	3	2	5	0	4	3	4	4
10317.00003	0	2	1	4	2	4	0	4	4	0	0	1	3	4
10317.00003	0	3	1	2	2	3	3	4	4	1	4	2	3	3
10317.00003	0	0	0	4	2	0	4	1	2	0	1	3	4	4
10317.00003	0	2	1	4	2	0	3	4	3	0	4	3	4	4
10317.00003	0	3	0	4	2	2	4	4	2	0	4	1	3	4
10317.00003	0	2	1	4	2	2	3	4	3	0	0	2	3	4
10317.00003	0	1	1	4	3	0	3	4	3	0	4	2	3	4
10317.00003	0	2	0	3	1	0	3	1	2	0	1	2	3	3
10317.00003	0	4	0	3	4	0	3	3	4	0	4	0	3	3
10317.00003	0	3	0	3	2	0	2	2	3	0	3	2	3	3
10317.00003	0	4	0	4	4	0	0	0	4	0	4	2	2	0
10317.00003	0	4	1	2	0	0	2	0	5	0	4	2	4	3
10317.00003	0	3	1	4	1	3	3	3	4	0	4	2	3	3
10317.00003	0	3	0	3	2	1	2	3	4	1	2	2	4	3
10317.00003	0	3	1	4	0	3	4	4	5	0	2	0	3	4
10317.00003	0	3	1	2	1	4	4	3	3	0	4	1	3	4
10317.00003	0	2	0	1	2	4	4	3	3	0	4	0	3	4
10317.00003	0	2	0	3	2	3	3	3	3	0	1	1	1	3
10317.00003	0	1	1	3	3	4	3	3	2	0	3	1	2	4
10317.00003	0	3	0	3	1	0	4	2	5	0	3	2	3	4
10317.00003	0	1	0	2	2	0	2	1	3	0	3	2	3	3
10317.00003	0	4	1	4	0	2	3	4	4	0	4	0	1	4
10317.00003	0	3	1	4	1	0	3	4	4	0	1	1	2	4
10317.00003	0	1	0	2	2	0	4	3	3	0	3	3	3	4
10317.00003	0	4	1	4	2	1	3	4	3	0	4	1	3	4
10317.00003	0	4	0	4	3	4	2	2	2	0	3	3	3	3
10317.00003	0	1	1	4	2	4	4	4	3	1	1	3	4	4
10317.00003	0	2	1	4	2	0	3	4	3	0	3	3	3	4
10317.00003	0	3	1	3	1	3	3	2	5	0	2	1	1	4
10317.00003	0	3	1	1	2	0	3	2	3	1	3	3	3	3
10317.00003	0	4	0	4	3	2	3	4	5	1	3	2	4	4
10317.00003	0	4	1	4	2	1	3	4	3	2	3	2	4	4
10317.00003	0	3	0	3	3	2	3	3	4	0	3	2	3	3
10317.00003	0	3	0	3	3	2	3	3	4	0	3	2	3	3
10317.00003	0	3	0	3	3	2	3	3	4	0	3	2	3	3
10317.00003	0	1	1	4	2	0	4	3	4	1	1	1	3	3
10317.00003	0	2	0	4	2	1	4	1	4	0	2	1	4	4
10317.00003	0	3	0	4	2	0	4	4	5	0	4	2	3	4
10317.00003	0	2	1	3	2	2	2	3	1	0	4	2	3	3
10317.00003	0	2	1	3	2	0	3	4	3	1	2	1	3	3
10317.00003	0	2	1	4	1	0	4	3	4	0	1	0	0	4
10317.00003	0	2	1	4	1	0	4	3	4	0	1	0	0	4
10317.00003	0	2	1	4	1	0	4	3	4	0	1	0	0	4
10317.00003	0	3	0	3	1	1	4	3	4	0	3	2	2	4
10317.00003	0	4	1	4	3	2	0	4	4	0	3	0	2	4
10317.00003	1	0	0	4	0	0	3	0	4	3	4	2	3	1
10317.00003	0	4	0	1	0	0	4	4	5	1	4	2	3	4
10317.00003	1	1	0	4	1	0	3	1	4	3	2	3	4	2
10317.00003	0	3	0	0	2	0	3	3	5	1	3	1	3	3
10317.00003	0	3	1	3	2	0	3	3	3	0	3	1	3	3
10317.00003	0	2	1	2	3	0	3	3	4	0	4	2	3	2
10317.00003	0	2	1	4	2	0	4	4	3	0	2	1	2	4
10317.00003	0	1	1	4	3	4	4	3	5	1	1	3	3	4
10317.00003	0	2	1	3	2	0	4	2	3	1	3	1	3	3
10317.00003	0	2	1	4	2	1	4	3	3	0	0	2	4	3
10317.00003	0	2	0	4	1	0	4	4	4	1	0	2	4	3
10317.00003	0	1	1	2	3	1	3	4	5	1	3	0	3	3
10317.00003	0	3	1	4	3	3	4	4	4	0	3	1	3	4
10317.00003	0	3	0	3	1	1	3	4	5	0	4	1	2	3
10317.00003	0	2	0	4	1	1	3	4	2	0	4	2	2	3
10317.00003	0	2	1	4	1	4	3	3	3	0	3	1	3	3
10317.00003	1	4	1	3	1	4	4	4	2	0	0	3	4	4
10317.00003	0	3	1	2	3	4	4	2	2	0	2	1	4	4
10317.00003	0	2	0	4	0	3	3	3	4	0	2	0	4	4
10317.00003	0	3	1	4	0	0	4	2	5	2	4	3	4	4
10317.00003	0	4	0	4	2	0	3	3	3	0	2	3	4	4
10317.00003	0	4	1	4	1	0	4	4	3	0	0	2	3	4
10317.00003	0	4	1	4	1	0	4	4	3	2	4	3	4	4
10317.00003	0	4	0	4	3	1	3	4	3	1	4	3	3	4
10317.00003	0	3	1	2	1	1	4	3	4	1	4	1	2	3
10317.00003	0	0	0	1	2	0	3	4	3	1	4	2	2	3
10317.00003	0	1	1	2	2	3	3	3	3	0	3	2	3	3
10317.00003	0	1	1	3	2	1	3	3	3	0	2	2	3	4
10317.00003	0	2	1	3	1	4	3	2	5	0	1	3	4	4
10317.00003	0	3	1	3	2	1	4	2	5	0	1	2	4	4
10317.00003	0	3	0	4	1	3	4	4	3	0	3	1	3	4
10317.00003	0	3	1	3	0	0	4	3	5	0	0	0	2	4
10317.00003	0	3	1	4	2	0	4	4	4	0	1	2	3	4
10317.00003	0	1	0	4	1	1	3	2	3	1	2	2	2	2
10317.00003	0	1	0	2	1	1	3	1	4	2	3	1	3	3
10317.00003	0	0	1	4	2	1	1	2	2	0	2	3	4	3
10317.00003	1	4	0	4	2	0	1	4	3	0	0	2	4	4
10317.00003	0	2	1	4	2	4	2	2	4	0	0	3	4	2
10317.00003	0	4	1	4	1	4	2	1	4	0	1	3	4	4
10317.00003	0	2	0	0	0	4	2	0	5	4	4	3	4	0
10317.00003	0	3	1	4	2	1	4	1	5	0	3	2	2	3
10317.00003	0	3	1	4	2	4	4	3	4	0	4	2	3	4
10317.00003	0	2	0	4	2	1	4	2	3	1	3	2	3	3
10317.00003	0	3	0	0	1	0	3	2	5	0	4	2	3	3
10317.00003	0	2	0	1	2	0	3	2	4	0	3	2	3	3
10317.00003	0	4	1	4	1	2	3	2	3	0	0	1	2	4
10317.00003	0	1	1	2	2	0	3	3	4	0	3	3	4	4
10317.00003	0	2	0	3	1	1	3	3	4	3	4	2	3	3
10317.00003	1	2	0	4	1	1	3	2	5	2	3	2	3	2
10317.00003	0	2	1	4	1	4	4	4	3	0	4	2	4	3
10317.00003	0	2	1	4	2	0	4	0	5	1	3	3	4	3
10317.00003	0	2	1	2	1	1	3	3	4	2	2	2	3	4
10317.00003	0	4	0	3	1	1	3	2	4	1	3	3	3	4
10317.00003	0	4	0	4	2	3	4	3	5	0	4	2	3	4
10317.00003	0	4	0	4	2	3	4	3	5	0	4	2	3	4
10317.00003	0	4	0	4	2	3	4	3	5	0	4	2	3	4
10317.00003	0	1	0	3	2	0	4	0	4	1	2	2	4	3
10317.00003	0	4	0	4	2	1	4	3	3	1	2	2	3	4
10317.00003	0	1	1	4	2	1	4	3	3	0	3	1	2	3
10317.00003	0	2	1	4	1	0	4	0	5	0	3	1	4	1
10317.00003	0	4	1	4	2	4	4	1	4	0	3	1	3	3
10317.00003	0	3	0	4	1	2	4	4	5	0	4	2	4	4
10317.00003	0	1	1	0	2	2	3	4	3	0	3	3	3	4
10317.00003	0	0	0	4	3	0	4	4	3	0	0	2	3	4
10317.00003	0	4	1	4	3	1	4	4	4	0	0	3	4	4
10317.00003	1	1	1	4	3	4	3	4	3	0	4	2	4	4
10317.00003	0	2	1	2	2	0	2	3	4	1	1	2	4	3
10317.00003	0	2	1	3	1	1	2	3	4	0	1	2	4	3
10317.00003	0	3	0	4	2	0	4	3	5	0	2	2	2	4
10317.00003	0	4	1	4	2	0	0	1	4	0	0	2	4	4
10317.00003	0	2	1	4	1	0	2	3	4	0	2	1	3	3
10317.00003	0	2	0	4	2	0	3	2	2	2	3	2	3	2
10317.00003	0	2	0	4	2	0	2	1	3	0	2	2	3	3
10317.00003	0	3	1	3	1	4	3	2	3	0	1	1	3	3
10317.00003	0	4	0	4	2	2	3	4	4	2	1	2	4	4
10317.00003	0	2	1	1	3	4	4	1	4	0	0	2	4	4
10317.00003	0	3	0	4	1	0	0	3	4	0	1	3	4	4
10317.00003	0	4	1	4	2	4	4	4	3	0	1	1	4	4
10317.00003	0	3	1	4	1	0	3	1	4	1	2	1	2	2
10317.00003	0	4	1	4	0	0	3	1	3	0	0	0	0	4
10317.00003	0	3	0	4	2	0	3	3	4	0	3	3	4	4
10317.00003	0	1	0	1	3	3	3	1	4	0	2	2	3	3
10317.00003	0	3	0	2	2	4	4	2	4	1	3	3	4	3
10317.00003	0	4	0	4	1	0	2	4	3	4	4	3	4	4
10317.00003	0	3	0	4	3	0	4	3	3	0	2	2	3	3
10317.00003	0	3	0	3	2	1	3	0	2	0	0	4	4	4
10317.00003	0	1	1	2	2	2	4	1	5	1	1	2	2	2
10317.00003	1	2	0	3	1	4	1	2	5	1	2	3	4	2
10317.00003	1	2	0	3	1	4	1	2	5	1	2	3	4	2
10317.00003	0	3	1	4	1	0	3	0	1	2	4	2	1	4
10317.00003	0	2	1	4	0	2	0	0	4	0	4	0	2	4
10317.00003	0	3	0	1	1	2	2	3	5	0	3	3	4	3
10317.00003	0	2	1	3	1	0	1	2	3	1	1	1	2	2
10317.00003	0	3	1	3	2	1	3	2	2	1	2	1	3	2
10317.00003	1	3	1	2	3	0	4	3	3	0	3	2	3	3
10317.00003	0	2	1	4	0	0	3	4	3	0	3	0	3	4
10317.00003	0	1	1	4	2	1	1	3	4	1	1	3	4	3
10317.00003	0	4	1	3	2	0	4	4	4	1	3	2	4	3
10317.00003	0	2	0	2	1	0	2	1	3	2	2	3	4	3
10317.00003	0	3	0	3	2	4	3	2	3	0	0	1	3	2
10317.00003	0	0	1	3	1	1	4	1	2	0	3	1	3	4
10317.00003	0	3	0	4	3	3	2	3	4	0	3	1	3	4
10317.00003	0	4	1	3	0	4	1	3	3	0	1	0	0	3
10317.00003	0	2	0	1	1	1	2	1	4	0	3	2	3	2
10317.00003	0	2	1	4	2	1	4	3	3	0	2	0	4	4
10317.00003	0	3	1	2	1	4	3	4	4	0	4	2	4	3
10317.00003	0	4	1	4	0	3	4	3	4	0	0	0	0	4
10317.00003	0	3	0	4	2	0	2	3	5	1	4	2	3	3
10317.00003	0	2	1	4	0	0	4	4	4	1	2	3	3	4
10317.00003	0	2	0	3	1	1	3	2	4	0	3	2	1	3
10317.00003	0	3	1	4	2	0	4	3	5	1	3	2	3	3
10317.00003	0	3	0	4	1	2	3	4	1	0	2	1	2	4
10317.00004	0	2	0	4	0	4	2	0	3	0	4	3	4	2
10317.00004	0	3	0	4	1	3	4	2	2	1	2	4	4	3
10317.00004	0	2	1	2	2	1	4	4	3	0	3	1	2	4
10317.00004	0	2	1	2	2	1	4	4	3	0	3	1	2	4
10317.00004	0	1	0	4	2	1	3	3	2	1	2	1	2	4
10317.00004	0	2	1	2	2	1	4	4	3	0	3	1	2	4
10317.00004	0	2	1	4	2	1	4	3	1	0	3	1	3	3
10317.00004	0	4	0	4	3	4	3	4	3	0	1	0	3	4
10317.00004	1	2	0	4	2	2	2	2	2	0	4	3	4	1
10317.00004	0	3	0	3	2	3	2	1	4	0	1	3	4	4
10317.00004	0	2	1	2	2	1	3	0	4	0	0	3	4	1
10317.00004	0	3	0	4	2	0	2	4	3	0	3	2	4	3
10317.00004	0	1	1	2	1	1	4	1	4	1	4	1	4	3
10317.00004	0	2	0	3	3	3	3	2	4	0	3	3	3	3
10317.00004	0	4	0	2	2	3	4	1	4	0	2	4	4	4
10317.00004	0	1	1	2	1	1	2	3	2	0	1	1	1	2
10317.00004	0	1	1	2	3	2	3	2	4	0	0	0	0	3
10317.00004	0	2	1	4	1	4	4	2	4	0	4	4	4	4
10317.00004	0	4	1	1	0	0	0	4	5	0	0	0	0	4
10317.00004	0	3	1	3	1	4	4	4	4	0	0	3	4	4
10317.00004	0	3	1	3	3	0	3	2	4	0	2	2	3	3
10317.00004	0	1	1	3	2	1	3	4	4	0	0	1	4	4
10317.00004	0	3	0	0	2	0	2	4	3	0	2	1	3	4
10317.00004	0	3	1	4	3	1	4	4	4	0	2	1	3	4
10317.00004	0	3	0	4	3	3	2	3	3	1	2	3	4	4
10317.00004	0	3	1	2	2	2	3	3	3	0	1	1	4	3
10317.00004	0	2	0	3	1	2	3	1	2	1	1	3	4	1
10317.00004	0	4	1	4	3	4	2	2	3	0	1	2	3	3
10317.00004	0	3	0	4	0	1	3	2	4	2	3	0	4	3
10317.00004	0	3	0	4	4	2	1	4	5	0	1	3	4	4
10317.00004	0	3	0	3	2	0	3	2	4	0	2	3	4	3
10317.00004	0	1	0	2	0	4	1	3	2	4	4	4	4	3
10317.00004	0	3	0	2	1	0	3	4	3	0	1	0	3	4
10317.00004	0	3	1	3	2	1	4	3	3	0	1	1	3	3
10317.00004	0	4	1	4	1	1	1	3	2	2	4	2	3	3
10317.00004	0	4	0	3	1	4	0	2	4	1	2	1	1	2
10317.00004	0	3	0	2	2	2	3	2	4	0	2	1	2	3
10317.00004	0	4	1	1	2	0	4	4	2	0	4	4	4	4
10317.00004	0	4	1	1	2	0	4	4	2	0	4	4	4	4
10317.00004	0	4	1	1	2	0	4	4	2	0	4	4	4	4
10317.00004	0	2	1	4	2	2	2	3	4	1	0	2	3	4
10317.00004	0	2	1	4	2	0	3	1	3	0	4	1	4	4
10317.00004	0	2	1	4	2	0	3	1	3	0	4	1	4	4
10317.00004	0	2	1	4	2	0	3	1	3	0	4	1	4	4
10317.00004	0	3	1	4	2	1	4	2	4	0	4	2	4	3
10317.00004	0	3	1	3	1	4	3	4	3	0	4	2	3	3
10317.00004	0	4	1	4	0	1	0	0	3	0	0	0	0	0
10317.00004	0	2	0	3	3	1	2	2	3	0	2	1	2	1
10317.00004	0	2	0	2	2	1	3	2	3	2	3	3	2	3
10317.00004	0	3	0	4	1	3	3	4	3	0	1	2	2	4
10317.00004	0	3	1	2	1	1	0	2	4	0	1	2	3	3
10317.00004	0	4	1	4	2	0	4	3	3	0	1	1	3	4
10317.00004	0	2	1	3	2	1	3	2	4	2	4	3	4	3
10317.00004	0	3	1	4	2	0	4	2	3	2	1	3	4	4
10317.00004	0	2	1	4	2	1	3	2	4	1	3	2	3	3
10317.00004	0	1	0	2	0	0	1	3	4	1	1	0	0	4
10317.00004	0	2	1	3	1	0	3	2	4	2	4	1	3	3
10317.00004	0	2	1	4	1	2	0	3	4	0	2	1	3	3
10317.00004	0	3	1	3	3	0	0	0	4	1	0	3	4	0
10317.00004	0	1	1	3	0	4	1	1	4	0	4	0	0	4
10317.00004	0	2	0	4	0	0	0	2	1	3	3	0	0	2
10317.00004	0	2	1	4	1	0	3	3	3	0	2	1	3	4
10317.00004	0	0	0	4	1	0	2	3	4	3	2	2	3	3
10317.00004	0	3	1	2	1	0	3	2	4	0	2	1	4	3
10317.00004	0	1	0	4	0	0	4	1	3	0	4	2	3	4
10317.00004	0	3	0	2	1	0	1	2	3	1	3	1	2	3
10317.00004	0	4	1	4	2	0	4	3	5	0	2	2	4	3
10317.00004	0	2	1	2	2	0	0	2	3	1	4	3	4	4
10317.00004	0	4	1	4	2	0	4	3	5	0	2	2	4	3
10317.00004	0	1	0	3	0	0	0	3	4	2	4	0	0	4
10317.00004	0	2	1	1	1	0	1	2	5	1	4	1	3	3
10317.00004	0	2	0	4	1	1	2	2	4	0	1	0	3	2
10317.00004	0	4	1	3	2	0	2	2	4	2	1	2	4	3
10317.00004	0	3	0	3	2	4	3	2	5	0	1	2	3	3
10317.00004	0	3	1	4	2	3	4	4	3	1	2	2	3	3
10317.00004	0	3	0	3	1	2	2	2	3	1	3	3	3	3
10317.00004	0	2	0	3	2	0	2	2	4	0	3	2	4	2
10317.00004	0	3	0	4	2	3	3	0	4	0	4	3	4	4
10317.00004	0	4	0	1	2	2	3	1	5	0	2	3	4	4
10317.00004	0	0	0	3	1	0	0	0	4	3	3	3	4	0
10317.00004	0	3	0	2	2	3	2	2	3	0	3	1	3	4
10317.00004	0	3	0	4	2	3	3	3	4	1	2	3	4	4
10317.00004	0	2	1	2	1	0	2	3	4	0	0	0	3	3
10317.00004	0	2	1	3	1	1	1	2	3	1	2	3	3	2
10317.00004	0	2	0	4	1	0	1	2	3	1	2	2	3	1
10317.00004	0	3	0	2	1	0	1	1	3	1	3	3	4	3
10317.00004	0	3	0	3	1	1	3	3	3	0	2	0	3	3
10317.00004	0	1	1	3	2	0	2	2	4	1	3	3	3	2
10317.00004	0	3	1	4	1	1	4	3	2	0	3	1	3	3
10317.00004	0	2	1	4	1	0	1	2	4	1	1	1	3	2
10317.00004	0	2	0	4	1	0	4	1	5	0	3	1	3	3
10317.00004	0	4	0	4	0	0	3	4	4	0	1	0	0	4
10317.00004	0	1	1	3	2	1	3	3	4	0	3	2	2	3
10317.00004	0	1	1	2	0	0	3	3	4	0	1	0	4	4
10317.00004	0	1	1	4	3	0	2	2	3	1	2	0	1	2
10317.00004	0	2	0	4	0	0	0	1	5	1	1	1	2	0
10317.00004	0	4	1	4	1	0	2	3	2	0	3	1	2	3
10317.00004	1	0	0	2	0	1	0	1	3	1	3	0	0	3
10317.00004	0	2	0	3	1	0	1	1	3	2	2	3	3	1
10317.00004	0	2	1	1	1	0	3	3	2	2	4	1	3	2
10317.00004	0	2	0	3	0	1	1	1	3	0	4	0	2	1
10317.00004	0	3	0	3	1	0	3	2	2	1	2	2	3	3
10317.00004	0	3	0	3	0	1	0	4	4	1	3	0	0	2
10317.00004	0	4	0	4	0	0	0	1	3	2	3	0	0	4
10317.00004	0	2	0	4	1	0	4	3	4	0	2	1	2	2
10317.00004	0	1	0	4	0	0	0	3	3	2	3	0	0	3
10317.00004	1	3	1	4	2	3	3	4	4	0	4	2	4	4
10317.00004	0	3	1	4	1	2	2	3	4	0	1	2	3	3
10317.00004	0	3	0	3	2	0	4	3	4	0	1	0	2	4
10317.00004	0	3	0	2	2	2	3	1	3	0	2	3	4	3
10317.00004	0	3	1	4	1	0	3	3	3	0	2	0	2	4
10317.00004	0	3	1	4	2	3	3	3	3	1	3	0	1	3
10317.00004	0	3	1	2	1	1	3	2	3	0	1	0	1	3
10317.00004	0	2	1	3	2	0	2	2	3	0	4	1	2	3
10317.00004	0	1	1	4	2	0	1	1	3	0	1	2	4	3
10317.00004	0	3	1	4	2	1	3	4	4	1	1	2	4	3
10317.00004	0	3	0	4	0	2	3	4	2	0	1	1	1	4
10317.00004	0	3	1	4	2	2	4	3	3	0	2	0	3	4
10317.00004	0	3	0	4	2	1	4	3	4	2	3	2	3	3
10317.00004	0	3	0	3	2	0	4	3	4	1	2	2	3	3
10317.00004	0	4	0	4	1	4	2	0	3	0	0	3	4	4
10317.00004	0	3	1	1	2	2	3	1	3	1	2	1	4	3
10317.00004	0	3	0	4	1	1	3	4	4	1	1	3	4	3
10317.00004	0	3	1	4	2	2	4	3	4	0	0	3	4	4
10317.00004	0	4	0	4	2	1	4	3	5	0	1	3	4	4
10317.00004	0	2	0	4	3	0	0	1	3	0	1	3	4	4
10317.00004	0	2	0	4	3	0	0	0	3	0	4	3	4	4
10317.00004	0	3	0	3	2	3	4	2	4	0	2	3	3	4
10317.00004	0	2	1	2	2	1	3	2	3	0	4	1	1	2
10317.00004	1	2	1	1	1	2	3	1	4	1	4	2	3	3
10317.00004	0	1	1	3	0	3	3	3	5	0	3	1	2	3
10317.00004	0	4	1	4	1	0	4	4	2	0	4	1	1	4
10317.00004	0	3	1	2	1	0	2	3	2	0	2	1	1	3
10317.00004	0	3	1	4	2	0	0	0	4	0	0	2	4	4
10317.00004	0	2	1	3	2	0	2	3	4	0	3	0	1	3
10317.00004	0	0	0	3	1	0	3	2	3	2	2	2	3	3
10317.00004	0	0	0	3	2	1	4	3	3	2	2	3	4	3
10317.00004	0	1	1	3	1	4	2	1	3	0	3	2	3	3
10317.00004	0	3	1	1	2	4	3	1	3	0	3	1	2	3
10317.00004	0	3	1	3	2	4	3	4	4	0	1	3	4	4
10317.00004	0	3	0	2	2	0	3	2	5	0	2	3	4	4
10317.00004	0	4	1	3	2	0	4	4	4	0	2	0	2	4
10317.00004	0	4	0	1	2	0	4	4	4	0	1	0	2	4
10317.00004	0	4	1	4	0	1	2	3	5	0	3	0	1	4
10317.00004	0	3	0	4	2	0	0	1	5	0	0	0	0	4
10317.00004	0	4	0	3	1	0	3	1	2	1	2	2	3	1
10317.00004	0	2	0	3	1	0	0	1	3	2	1	2	2	2
10317.00004	0	2	0	3	2	0	1	1	4	2	3	3	4	2
10317.00004	0	2	0	3	1	0	2	1	4	2	2	3	4	2
10317.00004	0	3	0	4	3	0	2	2	4	1	4	3	3	4
10317.00004	0	1	1	3	2	2	0	3	2	2	3	2	3	3
10317.00004	0	2	0	3	1	0	2	1	3	0	2	3	4	2
10317.00004	0	4	1	4	1	0	3	4	4	1	3	0	2	4
10317.00004	0	2	1	3	1	0	1	3	4	3	3	1	3	1
10317.00004	0	1	1	3	1	0	2	2	4	0	3	2	3	3
10317.00004	0	3	1	3	0	0	3	2	4	0	3	0	4	4
10317.00004	0	3	0	4	1	0	3	2	4	2	2	1	3	3
10317.00004	0	2	1	4	2	0	2	4	4	2	4	1	3	3
10317.00004	0	0	0	4	0	0	0	2	4	1	3	0	0	1
10317.00004	0	1	0	1	1	0	0	2	3	0	3	1	3	3
10317.00004	0	2	0	3	2	0	0	3	4	2	2	2	2	3
10317.00004	0	3	1	3	2	3	3	2	4	1	3	0	4	4
10317.00004	0	3	1	3	0	0	0	3	3	2	2	0	1	4
10317.00004	0	2	0	2	1	0	1	1	5	1	2	1	2	2
10317.00004	0	4	0	4	2	4	3	4	2	0	4	2	4	4
10317.00004	0	3	1	4	1	0	2	3	3	1	4	1	0	2
10317.00004	0	2	1	3	1	3	3	2	3	1	3	3	4	2
10317.00004	0	0	0	3	0	3	3	3	5	0	0	2	3	2
10317.00004	0	0	0	2	0	4	2	1	5	0	0	1	3	3
10317.00004	0	1	0	3	1	2	2	1	4	0	3	1	4	3
10317.00004	0	2	0	3	3	3	2	3	2	0	3	3	4	3
10317.00004	0	3	0	4	0	2	0	4	4	0	0	0	0	4
10317.00004	0	2	1	4	1	2	3	3	3	0	1	0	3	4
10317.00004	0	4	1	4	3	0	1	0	3	0	0	0	2	3
10317.00004	1	3	0	4	3	4	0	4	4	0	0	0	0	4
10317.00004	0	3	1	2	2	4	3	1	4	1	1	1	3	3
10317.00004	0	3	1	4	1	4	3	2	4	1	2	1	3	3
10317.00004	0	3	1	4	2	4	4	4	3	0	1	3	4	4
10317.00004	0	1	0	2	1	1	3	3	1	1	1	3	3	2
10317.00004	0	3	0	2	0	0	3	1	5	0	1	2	3	1
10317.00004	0	3	1	4	2	0	4	4	4	0	3	1	3	4
10317.00004	0	1	1	3	1	2	1	4	4	0	3	0	2	3
10317.00004	0	1	0	3	2	3	2	1	2	0	0	4	4	4
10317.00004	0	3	0	4	1	3	3	1	5	0	0	1	3	4
[truncated: 3,875 more rows]
